# Supplementary material for: An NGS-based assay for accurate detection and quantification of immune gene expression in mouse tumor models
Source: PLoS One. 2024 May 20;19(5):e0303171. doi: 10.1371/journal.pone.0303171 (PMC11104603; doi:10.1371/journal.pone.0303171)
Supplement: S1 Table — List for 1080 genes in NGSmIO Panel. (XLSX) [file pone.0303171.s003.xlsx]

## Sheet: 1080 genes
Supplementary Table S1. Ensembl ID and gene symbol for 1080 genes in NGSmIO Panel.
Ensembl ID	Gene
ENSMUSG00000044694	2010007H06Rik
ENSMUSG00000091575	2010016I18Rik
ENSMUSG00000030111	A2m
ENSMUSG00000015243	Abca1
ENSMUSG00000042476	Abcb4
ENSMUSG00000038762	Abcf1
ENSMUSG00000034853	Acot11
ENSMUSG00000026834	Acvr1c
ENSMUSG00000020926	Adam11
ENSMUSG00000054555	Adam12
ENSMUSG00000011256	Adam19
ENSMUSG00000025964	Adam23
ENSMUSG00000059901	Adamts14
ENSMUSG00000031659	Adcy7
ENSMUSG00000031486	Adgra2
ENSMUSG00000004730	Adgre1
ENSMUSG00000061577	Adgrg5
ENSMUSG00000028184	Adgrl2
ENSMUSG00000030790	Adm
ENSMUSG00000020178	Adora2a
ENSMUSG00000050103	Agmo
ENSMUSG00000019256	Ahr
ENSMUSG00000061758	Akr1b10
ENSMUSG00000001729	Akt1
ENSMUSG00000030695	Aldoa
ENSMUSG00000017390	Aldoc
ENSMUSG00000022309	Angpt1
ENSMUSG00000031465	Angpt2
ENSMUSG00000002289	Angptl4
ENSMUSG00000036777	Anln
ENSMUSG00000039062	Anpep
ENSMUSG00000024659	Anxa1
ENSMUSG00000029484	Anxa3
ENSMUSG00000054702	Ap1s3
ENSMUSG00000005871	Apc
ENSMUSG00000032375	Aph1b
ENSMUSG00000027193	Api5
ENSMUSG00000044338	Aplnr
ENSMUSG00000002985	Apoe
ENSMUSG00000033576	Apol6
ENSMUSG00000044309	Apol7c
ENSMUSG00000032204	Aqp9
ENSMUSG00000029378	Areg
ENSMUSG00000019987	Arg1
ENSMUSG00000021125	Arg2
ENSMUSG00000031355	Arhgap6
ENSMUSG00000040964	Arhgef10l
ENSMUSG00000004562	Arhgef40
ENSMUSG00000007880	Arid1a
ENSMUSG00000015709	Arnt2
ENSMUSG00000020604	Arsg
ENSMUSG00000076441	Ass1
ENSMUSG00000026628	Atf3
ENSMUSG00000034218	Atm
ENSMUSG00000027546	Atp9a
ENSMUSG00000024182	Axin1
ENSMUSG00000002602	Axl
ENSMUSG00000060802	B2m
ENSMUSG00000079445	B3gnt7
ENSMUSG00000069920	B3gnt9
ENSMUSG00000024959	Bad
ENSMUSG00000024232	Bambi
ENSMUSG00000034266	Batf
ENSMUSG00000026630	Batf3
ENSMUSG00000003873	Bax
ENSMUSG00000002083	Bbc3
ENSMUSG00000006464	Bbs1
ENSMUSG00000051444	Bbs12
ENSMUSG00000056418	BC043934
ENSMUSG00000030268	Bcat1
ENSMUSG00000000861	Bcl11a
ENSMUSG00000057329	Bcl2
ENSMUSG00000007659	Bcl2l1
ENSMUSG00000000317	Bcl6b
ENSMUSG00000075269	Bex6
ENSMUSG00000052271	Bhlha15
ENSMUSG00000030103	Bhlhe40
ENSMUSG00000030256	Bhlhe41
ENSMUSG00000004446	Bid
ENSMUSG00000032000	Birc3
ENSMUSG00000017716	Birc5
ENSMUSG00000014453	Blk
ENSMUSG00000030528	Blm
ENSMUSG00000040466	Blvrb
ENSMUSG00000027358	Bmp2
ENSMUSG00000078566	Bnip3
ENSMUSG00000022051	Bnip3l
ENSMUSG00000017146	Brca1
ENSMUSG00000041147	Brca2
ENSMUSG00000026918	Brd3
ENSMUSG00000024002	Brd4
ENSMUSG00000037905	Bri3bp
ENSMUSG00000034329	Brip1
ENSMUSG00000052013	Btla
ENSMUSG00000036887	C1qa
ENSMUSG00000036905	C1qb
ENSMUSG00000024371	C2
ENSMUSG00000040552	C3ar1
ENSMUSG00000049130	C5ar1
ENSMUSG00000079105	C7
ENSMUSG00000034656	Cacna1a
ENSMUSG00000022416	Cacna1i
ENSMUSG00000003352	Cacnb3
ENSMUSG00000005338	Cadm3
ENSMUSG00000030272	Camk1
ENSMUSG00000030319	Cand2
ENSMUSG00000060227	Casc4
ENSMUSG00000025888	Casp1
ENSMUSG00000031628	Casp3
ENSMUSG00000026029	Casp8
ENSMUSG00000028914	Casp9
ENSMUSG00000074570	Cass4
ENSMUSG00000006362	Cbfa2t3
ENSMUSG00000040525	Cblc
ENSMUSG00000020702	Ccl1
ENSMUSG00000020676	Ccl11
ENSMUSG00000035352	Ccl12
ENSMUSG00000031780	Ccl17
ENSMUSG00000071005	Ccl19
ENSMUSG00000035385	Ccl2
ENSMUSG00000026166	Ccl20
ENSMUSG00000094686	Ccl21a
ENSMUSG00000031779	Ccl22
ENSMUSG00000004814	Ccl24
ENSMUSG00000023235	Ccl25
ENSMUSG00000070464	Ccl26
ENSMUSG00000073888	Ccl27a
ENSMUSG00000074715	Ccl28
ENSMUSG00000000982	Ccl3
ENSMUSG00000018930	Ccl4
ENSMUSG00000035042	Ccl5
ENSMUSG00000018927	Ccl6
ENSMUSG00000035373	Ccl7
ENSMUSG00000009185	Ccl8
ENSMUSG00000019122	Ccl9
ENSMUSG00000028195	Ccn1
ENSMUSG00000027793	Ccna1
ENSMUSG00000041431	Ccnb1
ENSMUSG00000070348	Ccnd1
ENSMUSG00000000184	Ccnd2
ENSMUSG00000034165	Ccnd3
ENSMUSG00000002068	Ccne1
ENSMUSG00000042417	Ccno
ENSMUSG00000025804	Ccr1
ENSMUSG00000049103	Ccr2
ENSMUSG00000047898	Ccr4
ENSMUSG00000079227	Ccr5
ENSMUSG00000037944	Ccr7
ENSMUSG00000029530	Ccr9
ENSMUSG00000043953	Ccrl2
ENSMUSG00000086564	Cd101
ENSMUSG00000051439	Cd14
ENSMUSG00000008845	Cd163
ENSMUSG00000019818	Cd164
ENSMUSG00000030724	Cd19
ENSMUSG00000028076	Cd1d1
ENSMUSG00000027863	Cd2
ENSMUSG00000022667	Cd200r1
ENSMUSG00000040197	Cd209e
ENSMUSG00000004709	Cd244a
ENSMUSG00000005763	Cd247
ENSMUSG00000030336	Cd27
ENSMUSG00000016496	Cd274
ENSMUSG00000035914	Cd276
ENSMUSG00000026012	Cd28
ENSMUSG00000034652	Cd300a
ENSMUSG00000004609	Cd33
ENSMUSG00000002944	Cd36
ENSMUSG00000029084	Cd38
ENSMUSG00000032094	Cd3d
ENSMUSG00000032093	Cd3e
ENSMUSG00000002033	Cd3g
ENSMUSG00000023274	Cd4
ENSMUSG00000017652	Cd40
ENSMUSG00000031132	Cd40lg
ENSMUSG00000005087	Cd44
ENSMUSG00000055447	Cd47
ENSMUSG00000015355	Cd48
ENSMUSG00000024669	Cd5
ENSMUSG00000018774	Cd68
ENSMUSG00000030156	Cd69
ENSMUSG00000025163	Cd7
ENSMUSG00000019489	Cd70
ENSMUSG00000003379	Cd79a
ENSMUSG00000075122	Cd80
ENSMUSG00000038147	Cd84
ENSMUSG00000022901	Cd86
ENSMUSG00000053977	Cd8a
ENSMUSG00000053044	Cd8b1
ENSMUSG00000027435	Cd93
ENSMUSG00000022657	Cd96
ENSMUSG00000006398	Cdc20
ENSMUSG00000044201	Cdc25c
ENSMUSG00000000028	Cdc45
ENSMUSG00000000303	Cdh1
ENSMUSG00000031673	Cdh11
ENSMUSG00000024304	Cdh2
ENSMUSG00000031871	Cdh5
ENSMUSG00000019942	Cdk1
ENSMUSG00000025358	Cdk2
ENSMUSG00000040274	Cdk6
ENSMUSG00000023067	Cdkn1a
ENSMUSG00000037664	Cdkn1c
ENSMUSG00000044303	Cdkn2a
ENSMUSG00000073802	Cdkn2b
ENSMUSG00000033022	Cdo1
ENSMUSG00000053228	Ceacam3
ENSMUSG00000056501	Cebpb
ENSMUSG00000071226	Cecr2
ENSMUSG00000023031	Cela1
ENSMUSG00000026605	Cenpf
ENSMUSG00000024989	Cep55
ENSMUSG00000069922	Ces3a
ENSMUSG00000026365	Cfh
ENSMUSG00000032344	Cgas
ENSMUSG00000056608	Chd9
ENSMUSG00000057337	Chst3
ENSMUSG00000025199	Chuk
ENSMUSG00000022504	Ciita
ENSMUSG00000046841	Ckap4
ENSMUSG00000045930	Clec14a
ENSMUSG00000030142	Clec4e
ENSMUSG00000029915	Clec5a
ENSMUSG00000079293	Clec7a
ENSMUSG00000042190	Cmklr1
ENSMUSG00000096188	Cmtm4
ENSMUSG00000032434	Cmtm6
ENSMUSG00000004665	Cnn2
ENSMUSG00000062585	Cnr2
ENSMUSG00000028444	Cntfr
ENSMUSG00000027966	Col11a1
ENSMUSG00000024330	Col11a2
ENSMUSG00000025064	Col17a1
ENSMUSG00000031274	Col4a5
ENSMUSG00000026837	Col5a1
ENSMUSG00000048126	Col6a3
ENSMUSG00000031849	Comp
ENSMUSG00000000326	Comt
ENSMUSG00000001865	Cpa3
ENSMUSG00000020183	Cpm
ENSMUSG00000026616	Cr2
ENSMUSG00000004885	Crabp2
ENSMUSG00000022521	Crebbp
ENSMUSG00000006360	Crip1
ENSMUSG00000006356	Crip2
ENSMUSG00000014599	Csf1
ENSMUSG00000024621	Csf1r
ENSMUSG00000018916	Csf2
ENSMUSG00000071713	Csf2rb
ENSMUSG00000038067	Csf3
ENSMUSG00000028859	Csf3r
ENSMUSG00000047409	Ctdspl
ENSMUSG00000026011	Ctla4
ENSMUSG00000006932	Ctnnb1
ENSMUSG00000007891	Ctsd
ENSMUSG00000083282	Ctsf
ENSMUSG00000021477	Ctsl
ENSMUSG00000038642	Ctss
ENSMUSG00000024910	Ctsw
ENSMUSG00000029705	Cux1
ENSMUSG00000031778	Cx3cl1
ENSMUSG00000052336	Cx3cr1
ENSMUSG00000029380	Cxcl1
ENSMUSG00000034855	Cxcl10
ENSMUSG00000061353	Cxcl12
ENSMUSG00000023078	Cxcl13
ENSMUSG00000021508	Cxcl14
ENSMUSG00000029375	Cxcl15
ENSMUSG00000018920	Cxcl16
ENSMUSG00000058427	Cxcl2
ENSMUSG00000029379	Cxcl3
ENSMUSG00000029371	Cxcl5
ENSMUSG00000029417	Cxcl9
ENSMUSG00000048480	Cxcr1
ENSMUSG00000026180	Cxcr2
ENSMUSG00000050232	Cxcr3
ENSMUSG00000045382	Cxcr4
ENSMUSG00000047880	Cxcr5
ENSMUSG00000048521	Cxcr6
ENSMUSG00000015340	Cybb
ENSMUSG00000022150	Dab2
ENSMUSG00000034675	Dbn1
ENSMUSG00000002109	Ddb2
ENSMUSG00000030313	Dennd5b
ENSMUSG00000022419	Deptor
ENSMUSG00000037358	Dipk2b
ENSMUSG00000024868	Dkk1
ENSMUSG00000014773	Dll1
ENSMUSG00000027314	Dll4
ENSMUSG00000030409	Dmpk
ENSMUSG00000041268	Dmxl2
ENSMUSG00000025354	Dnajc14
ENSMUSG00000025279	Dnase1l3
ENSMUSG00000004099	Dnmt1
ENSMUSG00000035711	Dok3
ENSMUSG00000035000	Dpp4
ENSMUSG00000027900	Dram2
ENSMUSG00000059898	Dsc3
ENSMUSG00000026131	Dst
ENSMUSG00000049502	Dtx3l
ENSMUSG00000039982	Dtx4
ENSMUSG00000024190	Dusp1
ENSMUSG00000039384	Dusp10
ENSMUSG00000027368	Dusp2
ENSMUSG00000034765	Dusp5
ENSMUSG00000016477	E2f3
ENSMUSG00000057098	Ebf1
ENSMUSG00000095105	Edaradd
ENSMUSG00000021367	Edn1
ENSMUSG00000028017	Egf
ENSMUSG00000020122	Egfr
ENSMUSG00000038418	Egr1
ENSMUSG00000037868	Egr2
ENSMUSG00000027293	Ehd4
ENSMUSG00000024079	Eif2ak2
ENSMUSG00000029145	Eif2b4
ENSMUSG00000031490	Eif4ebp1
ENSMUSG00000055839	Elob
ENSMUSG00000051166	Eml5
ENSMUSG00000063524	Eno1
ENSMUSG00000048120	Entpd1
ENSMUSG00000032446	Eomes
ENSMUSG00000024140	Epas1
ENSMUSG00000045394	Epcam
ENSMUSG00000029869	Ephb6
ENSMUSG00000046785	Epm2aip1
ENSMUSG00000062312	Erbb2
ENSMUSG00000024382	Ercc3
ENSMUSG00000028644	Ermap
ENSMUSG00000021831	Ero1l
ENSMUSG00000028943	Espn
ENSMUSG00000019768	Esr1
ENSMUSG00000013089	Etv5
ENSMUSG00000039748	Exo1
ENSMUSG00000029687	Ezh2
ENSMUSG00000031444	F10
ENSMUSG00000039109	F13a1
ENSMUSG00000021678	F2rl1
ENSMUSG00000031077	Fadd
ENSMUSG00000043230	Fam124b
ENSMUSG00000026796	Fam129b
ENSMUSG00000032815	Fanca
ENSMUSG00000000392	Fap
ENSMUSG00000024778	Fas
ENSMUSG00000000817	Fasl
ENSMUSG00000069805	Fbp1
ENSMUSG00000005339	Fcer1a
ENSMUSG00000005540	Fcer2a
ENSMUSG00000015947	Fcgr1
ENSMUSG00000026656	Fcgr2b
ENSMUSG00000059498	Fcgr3
ENSMUSG00000059089	Fcgr4
ENSMUSG00000003420	Fcgrt
ENSMUSG00000026835	Fcnb
ENSMUSG00000070524	Fcrlb
ENSMUSG00000015852	Fcrls
ENSMUSG00000000127	Fer
ENSMUSG00000022788	Fgd4
ENSMUSG00000031137	Fgf13
ENSMUSG00000057967	Fgf18
ENSMUSG00000021974	Fgf9
ENSMUSG00000031565	Fgfr1
ENSMUSG00000039899	Fgl2
ENSMUSG00000025278	Flnb
ENSMUSG00000029648	Flt1
ENSMUSG00000042817	Flt3
ENSMUSG00000026193	Fn1
ENSMUSG00000003545	Fosb
ENSMUSG00000024912	Fosl1
ENSMUSG00000048756	Foxo3
ENSMUSG00000030067	Foxp1
ENSMUSG00000039521	Foxp3
ENSMUSG00000045551	Fpr1
ENSMUSG00000079700	Fpr3
ENSMUSG00000047604	Frat2
ENSMUSG00000030064	Frmd4b
ENSMUSG00000029581	Fscn1
ENSMUSG00000020325	Fstl3
ENSMUSG00000049307	Fut4
ENSMUSG00000019843	Fyn
ENSMUSG00000036904	Fzd8
ENSMUSG00000049551	Fzd9
ENSMUSG00000009633	G0s2
ENSMUSG00000031400	G6pdx
ENSMUSG00000052957	Gas1
ENSMUSG00000031451	Gas6
ENSMUSG00000015619	Gata3
ENSMUSG00000027199	Gatm
ENSMUSG00000028270	Gbp2
ENSMUSG00000040264	Gbp2b
ENSMUSG00000028268	Gbp3
ENSMUSG00000021360	Gcnt2
ENSMUSG00000058624	Gda
ENSMUSG00000028214	Gem
ENSMUSG00000055737	Ghr
ENSMUSG00000054435	Gimap4
ENSMUSG00000047867	Gimap6
ENSMUSG00000025407	Gli1
ENSMUSG00000052942	Glis3
ENSMUSG00000026103	Gls
ENSMUSG00000021794	Glud1
ENSMUSG00000026473	Glul
ENSMUSG00000078780	Gm5150
ENSMUSG00000036246	Gmip
ENSMUSG00000021303	Gng4
ENSMUSG00000025190	Got1
ENSMUSG00000031672	Got2
ENSMUSG00000031119	Gpc4
ENSMUSG00000021298	Gpr132
ENSMUSG00000037661	Gpr160
ENSMUSG00000047415	Gpr68
ENSMUSG00000047678	Gpr82
ENSMUSG00000034786	Gpsm3
ENSMUSG00000001986	Gria3
ENSMUSG00000022564	Grina
ENSMUSG00000023079	Gtf2ird1
ENSMUSG00000025534	Gusb
ENSMUSG00000023132	Gzma
ENSMUSG00000015437	Gzmb
ENSMUSG00000022156	Gzme
ENSMUSG00000049932	H2ax
ENSMUSG00000073411	H2-D1
ENSMUSG00000037649	H2-DMa
ENSMUSG00000067341	H2-Eb2
ENSMUSG00000061232	H2-K1
ENSMUSG00000016206	H2-M3
ENSMUSG00000041538	H2-Ob
ENSMUSG00000079507	H2-Q1
ENSMUSG00000067235	H2-Q10
ENSMUSG00000091705	H2-Q2
ENSMUSG00000073409	H2-Q6
ENSMUSG00000067212	H2-T23
ENSMUSG00000069265	H3c1
ENSMUSG00000000673	Haao
ENSMUSG00000028497	Hacd4
ENSMUSG00000020399	Havcr2
ENSMUSG00000069919	Hba-a1
ENSMUSG00000069917	Hba-a2
ENSMUSG00000052305	Hbb-bs
ENSMUSG00000073940	Hbb-bt
ENSMUSG00000026874	Hc
ENSMUSG00000003283	Hck
ENSMUSG00000034245	Hdac11
ENSMUSG00000024454	Hdac3
ENSMUSG00000026313	Hdac4
ENSMUSG00000008855	Hdac5
ENSMUSG00000027360	Hdc
ENSMUSG00000025104	Hdgfl3
ENSMUSG00000025001	Hells
ENSMUSG00000029798	Herc6
ENSMUSG00000022528	Hes1
ENSMUSG00000021665	Hexb
ENSMUSG00000040289	Hey1
ENSMUSG00000021109	Hif1a
ENSMUSG00000037012	Hk1
ENSMUSG00000000628	Hk2
ENSMUSG00000046711	Hmga1
ENSMUSG00000066551	Hmgb1
ENSMUSG00000066456	Hmgn3
ENSMUSG00000029556	Hnf1a
ENSMUSG00000059325	Hopx
ENSMUSG00000035273	Hpse
ENSMUSG00000025499	Hras
ENSMUSG00000051022	Hs3st1
ENSMUSG00000016194	Hsd11b1
ENSMUSG00000091971	Hspa1a
ENSMUSG00000090877	Hspa1b
ENSMUSG00000037405	Icam1
ENSMUSG00000001029	Icam2
ENSMUSG00000032174	Icam5
ENSMUSG00000026009	Icos
ENSMUSG00000000732	Icosl
ENSMUSG00000020644	Id2
ENSMUSG00000007872	Id3
ENSMUSG00000021379	Id4
ENSMUSG00000031551	Ido1
ENSMUSG00000003541	Ier3
ENSMUSG00000039997	Ifi203
ENSMUSG00000073489	Ifi204
ENSMUSG00000026536	Ifi211
ENSMUSG00000064215	Ifi27
ENSMUSG00000079017	Ifi27l2a
ENSMUSG00000010358	Ifi35
ENSMUSG00000026896	Ifih1
ENSMUSG00000034459	Ifit1
ENSMUSG00000045932	Ifit2
ENSMUSG00000074896	Ifit3
ENSMUSG00000025491	Ifitm1
ENSMUSG00000060591	Ifitm2
ENSMUSG00000095498	Ifna1
ENSMUSG00000022967	Ifnar1
ENSMUSG00000055170	Ifng
ENSMUSG00000020009	Ifngr1
ENSMUSG00000022965	Ifngr2
ENSMUSG00000023830	Igf2r
ENSMUSG00000017493	Igfbp4
ENSMUSG00000076614	Ighg1
ENSMUSG00000076613	Ighg2b
ENSMUSG00000076612	Ighg2c
ENSMUSG00000076569	Igkv5-39
ENSMUSG00000006538	Ihh
ENSMUSG00000031537	Ikbkb
ENSMUSG00000004221	Ikbkg
ENSMUSG00000018654	Ikzf1
ENSMUSG00000025997	Ikzf2
ENSMUSG00000018168	Ikzf3
ENSMUSG00000016529	Il10
ENSMUSG00000032089	Il10ra
ENSMUSG00000004371	Il11
ENSMUSG00000073889	Il11ra1
ENSMUSG00000018341	Il12rb2
ENSMUSG00000031712	Il15
ENSMUSG00000023206	Il15ra
ENSMUSG00000001741	Il16
ENSMUSG00000025929	Il17a
ENSMUSG00000050222	Il17d
ENSMUSG00000041872	Il17f
ENSMUSG00000002897	Il17ra
ENSMUSG00000039217	Il18
ENSMUSG00000070427	Il18bp
ENSMUSG00000026070	Il18r1
ENSMUSG00000026068	Il18rap
ENSMUSG00000027399	Il1a
ENSMUSG00000027398	Il1b
ENSMUSG00000026073	Il1r2
ENSMUSG00000070942	Il1rl2
ENSMUSG00000026981	Il1rn
ENSMUSG00000027720	Il2
ENSMUSG00000027718	Il21
ENSMUSG00000030745	Il21r
ENSMUSG00000037157	Il22ra1
ENSMUSG00000049093	Il23r
ENSMUSG00000026420	Il24
ENSMUSG00000026770	Il2ra
ENSMUSG00000068227	Il2rb
ENSMUSG00000031304	Il2rg
ENSMUSG00000024810	Il33
ENSMUSG00000031750	Il34
ENSMUSG00000000869	Il4
ENSMUSG00000025746	Il6
ENSMUSG00000027947	Il6ra
ENSMUSG00000041324	Inhba
ENSMUSG00000060477	Irak2
ENSMUSG00000018899	Irf1
ENSMUSG00000031627	Irf2
ENSMUSG00000003184	Irf3
ENSMUSG00000021356	Irf4
ENSMUSG00000029771	Irf5
ENSMUSG00000025498	Irf7
ENSMUSG00000041515	Irf8
ENSMUSG00000002325	Irf9
ENSMUSG00000035692	Isg15
ENSMUSG00000042284	Itga1
ENSMUSG00000015533	Itga2
ENSMUSG00000027009	Itga4
ENSMUSG00000027111	Itga6
ENSMUSG00000005947	Itgae
ENSMUSG00000030830	Itgal
ENSMUSG00000030786	Itgam
ENSMUSG00000027087	Itgav
ENSMUSG00000030789	Itgax
ENSMUSG00000000290	Itgb2
ENSMUSG00000020689	Itgb3
ENSMUSG00000025321	Itgb8
ENSMUSG00000057963	Itpk1
ENSMUSG00000031933	Izumo1r
ENSMUSG00000027276	Jag1
ENSMUSG00000002799	Jag2
ENSMUSG00000028530	Jak1
ENSMUSG00000024789	Jak2
ENSMUSG00000031805	Jak3
ENSMUSG00000067149	Jchain
ENSMUSG00000001552	Jup
ENSMUSG00000000708	Kat2b
ENSMUSG00000055675	Kbtbd11
ENSMUSG00000050556	Kcnb1
ENSMUSG00000062960	Kdr
ENSMUSG00000067750	Khdc1a
ENSMUSG00000028678	Kif2c
ENSMUSG00000050382	Kif7
ENSMUSG00000031424	Kir3dl1
ENSMUSG00000057439	Kir3dl2
ENSMUSG00000005672	Kit
ENSMUSG00000055148	Klf2
ENSMUSG00000029178	Klf3
ENSMUSG00000042514	Klhl14
ENSMUSG00000064023	Klk8
ENSMUSG00000079853	Klra1
ENSMUSG00000067591	Klra3
ENSMUSG00000079852	Klra4
ENSMUSG00000089727	Klra8
ENSMUSG00000033024	Klra9
ENSMUSG00000079299	Klrb1
ENSMUSG00000030361	Klrb1a
ENSMUSG00000079298	Klrb1b
ENSMUSG00000030325	Klrb1c
ENSMUSG00000030167	Klrc1
ENSMUSG00000030165	Klrd1
ENSMUSG00000050241	Klre1
ENSMUSG00000030114	Klrg1
ENSMUSG00000067610	Klri1
ENSMUSG00000043932	Klri2
ENSMUSG00000030149	Klrk1
ENSMUSG00000039783	Kmo
ENSMUSG00000030265	Kras
ENSMUSG00000030124	Lag3
ENSMUSG00000055541	Lair1
ENSMUSG00000032796	Lama1
ENSMUSG00000026639	Lamb3
ENSMUSG00000026479	Lamc2
ENSMUSG00000016534	Lamp2
ENSMUSG00000035202	Lars2
ENSMUSG00000000409	Lck
ENSMUSG00000063229	Ldha
ENSMUSG00000030246	Ldhb
ENSMUSG00000048058	Ldlrad3
ENSMUSG00000001123	Lgals9
ENSMUSG00000034394	Lif
ENSMUSG00000070873	Lilra5
ENSMUSG00000034205	Loxl2
ENSMUSG00000090958	Lrrc32
ENSMUSG00000024399	Ltb
ENSMUSG00000020377	Ltc4s
ENSMUSG00000075602	Ly6a
ENSMUSG00000079018	Ly6c1
ENSMUSG00000022584	Ly6c2
ENSMUSG00000022587	Ly6e
ENSMUSG00000022582	Ly6g
ENSMUSG00000004707	Ly9
ENSMUSG00000025779	Ly96
ENSMUSG00000069515	Lyz1
ENSMUSG00000096644	Magea1
ENSMUSG00000094196	Magea3
ENSMUSG00000033343	Magea4
ENSMUSG00000035427	Mageb4
ENSMUSG00000025151	Maged1
ENSMUSG00000031925	Maml2
ENSMUSG00000023050	Map3k12
ENSMUSG00000071369	Map3k5
ENSMUSG00000028284	Map3k7
ENSMUSG00000024235	Map3k8
ENSMUSG00000046709	Mapk10
ENSMUSG00000026390	Marco
ENSMUSG00000032135	Mcam
ENSMUSG00000027994	Mcub
ENSMUSG00000020184	Mdm2
ENSMUSG00000035683	Melk
ENSMUSG00000014361	Mertk
ENSMUSG00000009376	Met
ENSMUSG00000030605	Mfge8
ENSMUSG00000018169	Mfng
ENSMUSG00000054612	Mgmt
ENSMUSG00000040987	Mill2
ENSMUSG00000031004	Mki67
ENSMUSG00000024806	Mlana
ENSMUSG00000032498	Mlh1
ENSMUSG00000049723	Mmp12
ENSMUSG00000050578	Mmp13
ENSMUSG00000043089	Mmp1a
ENSMUSG00000018623	Mmp7
ENSMUSG00000017737	Mmp9
ENSMUSG00000041445	Mmrn2
ENSMUSG00000032221	Mns1
ENSMUSG00000009350	Mpo
ENSMUSG00000026471	Mr1
ENSMUSG00000026712	Mrc1
ENSMUSG00000031928	Mre11a
ENSMUSG00000039395	Mreg
ENSMUSG00000030045	Mrpl19
ENSMUSG00000024680	Ms4a2
ENSMUSG00000024675	Ms4a4c
ENSMUSG00000024677	Ms4a6b
ENSMUSG00000079419	Ms4a6c
ENSMUSG00000024679	Ms4a6d
ENSMUSG00000024672	Ms4a7
ENSMUSG00000024151	Msh2
ENSMUSG00000005370	Msh6
ENSMUSG00000028991	Mtor
ENSMUSG00000000386	Mx1
ENSMUSG00000025025	Mxi1
ENSMUSG00000019982	Myb
ENSMUSG00000022346	Myc
ENSMUSG00000028654	Mycl
ENSMUSG00000046916	Myct1
ENSMUSG00000032508	Myd88
ENSMUSG00000020900	Myh10
ENSMUSG00000022272	Myo10
ENSMUSG00000030761	Myo7a
ENSMUSG00000028224	Nbn
ENSMUSG00000039542	Ncam1
ENSMUSG00000062524	Ncr1
ENSMUSG00000004558	Ndrg2
ENSMUSG00000040280	Ndufa4l2
ENSMUSG00000026950	Neb
ENSMUSG00000032012	Nectin1
ENSMUSG00000062300	Nectin2
ENSMUSG00000032298	Neil1
ENSMUSG00000035239	Neu3
ENSMUSG00000020716	Nf1
ENSMUSG00000058099	Nfam1
ENSMUSG00000027544	Nfatc2
ENSMUSG00000056749	Nfil3
ENSMUSG00000028163	Nfkb1
ENSMUSG00000025225	Nfkb2
ENSMUSG00000021025	Nfkbia
ENSMUSG00000023947	Nfkbie
ENSMUSG00000072889	Nfxl1
ENSMUSG00000000120	Ngfr
ENSMUSG00000021806	Nid2
ENSMUSG00000004612	Nkg7
ENSMUSG00000021710	Nln
ENSMUSG00000032691	Nlrp3
ENSMUSG00000055994	Nod2
ENSMUSG00000020826	Nos2
ENSMUSG00000026923	Notch1
ENSMUSG00000027878	Notch2
ENSMUSG00000015468	Notch4
ENSMUSG00000042684	Npl
ENSMUSG00000078202	Nrarp
ENSMUSG00000027852	Nras
ENSMUSG00000021179	Nrde2
ENSMUSG00000039481	Nrtn
ENSMUSG00000020297	Nsg2
ENSMUSG00000032420	Nt5e
ENSMUSG00000075033	Nxpe3
ENSMUSG00000032014	Oaf
ENSMUSG00000052776	Oas1a
ENSMUSG00000032690	Oas2
ENSMUSG00000032661	Oas3
ENSMUSG00000041827	Oasl1
ENSMUSG00000035242	Oaz1
ENSMUSG00000038463	Olfml2b
ENSMUSG00000030162	Olr1
ENSMUSG00000045991	Onecut2
ENSMUSG00000034990	Otoa
ENSMUSG00000074340	Ovgp1
ENSMUSG00000050921	P2ry10
ENSMUSG00000036362	P2ry13
ENSMUSG00000048779	P2ry6
ENSMUSG00000019916	P4ha1
ENSMUSG00000018906	P4ha2
ENSMUSG00000033377	Palmd
ENSMUSG00000038507	Parp12
ENSMUSG00000054509	Parp4
ENSMUSG00000022906	Parp9
ENSMUSG00000014030	Pax5
ENSMUSG00000051486	Pcdhb11
ENSMUSG00000040618	Pck2
ENSMUSG00000024892	Pcx
ENSMUSG00000029998	Pcyox1
ENSMUSG00000026285	Pdcd1
ENSMUSG00000016498	Pdcd1lg2
ENSMUSG00000021699	Pde4d
ENSMUSG00000025856	Pdgfa
ENSMUSG00000000489	Pdgfb
ENSMUSG00000024620	Pdgfrb
ENSMUSG00000006494	Pdk1
ENSMUSG00000002006	Pdzd4
ENSMUSG00000028716	Pdzk1ip1
ENSMUSG00000020717	Pecam1
ENSMUSG00000026189	Pecr
ENSMUSG00000029373	Pf4
ENSMUSG00000026773	Pfkfb3
ENSMUSG00000033065	Pfkm
ENSMUSG00000004791	Pgf
ENSMUSG00000030413	Pglyrp1
ENSMUSG00000056204	Pgpep1
ENSMUSG00000004934	Pias4
ENSMUSG00000026447	Pik3c2b
ENSMUSG00000027665	Pik3ca
ENSMUSG00000039936	Pik3cd
ENSMUSG00000020573	Pik3cg
ENSMUSG00000041417	Pik3r1
ENSMUSG00000031834	Pik3r2
ENSMUSG00000020901	Pik3r5
ENSMUSG00000058818	Pirb
ENSMUSG00000032294	Pkm
ENSMUSG00000054065	Pkp3
ENSMUSG00000002847	Pla1a
ENSMUSG00000031903	Pla2g15
ENSMUSG00000056220	Pla2g4a
ENSMUSG00000029322	Plac8
ENSMUSG00000003363	Pld3
ENSMUSG00000041757	Plekha6
ENSMUSG00000045659	Plekha7
ENSMUSG00000028494	Plin2
ENSMUSG00000019055	Plod1
ENSMUSG00000032374	Plod2
ENSMUSG00000017417	Plxdc1
ENSMUSG00000030084	Plxna1
ENSMUSG00000025359	Pmel
ENSMUSG00000079109	Pms2
ENSMUSG00000045731	Pnoc
ENSMUSG00000012889	Podnl1
ENSMUSG00000034487	Poglut3
ENSMUSG00000038644	Pold1
ENSMUSG00000005198	Polr2a
ENSMUSG00000029759	Pon3
ENSMUSG00000008496	Pou2f2
ENSMUSG00000009739	Pou6f1
ENSMUSG00000000440	Pparg
ENSMUSG00000033871	Ppargc1b
ENSMUSG00000039457	Ppl
ENSMUSG00000038151	Prdm1
ENSMUSG00000037202	Prf1
ENSMUSG00000006014	Prg4
ENSMUSG00000028518	Prkaa2
ENSMUSG00000005034	Prkacb
ENSMUSG00000050965	Prkca
ENSMUSG00000035725	Prkx
ENSMUSG00000005268	Prlr
ENSMUSG00000029086	Prom1
ENSMUSG00000022912	Pros1
ENSMUSG00000036106	Prr5
ENSMUSG00000024124	Prss30
ENSMUSG00000031897	Psmb10
ENSMUSG00000022193	Psmb5
ENSMUSG00000024338	Psmb8
ENSMUSG00000096727	Psmb9
ENSMUSG00000030603	Psmc4
ENSMUSG00000032322	Pstpip1
ENSMUSG00000021650	Ptcd2
ENSMUSG00000013663	Pten
ENSMUSG00000039942	Ptger4
ENSMUSG00000027864	Ptgfrn
ENSMUSG00000032487	Ptgs2
ENSMUSG00000043733	Ptpn11
ENSMUSG00000026395	Ptprc
ENSMUSG00000045826	Ptprcap
ENSMUSG00000033295	Ptprf
ENSMUSG00000028580	Pum1
ENSMUSG00000040511	Pvr
ENSMUSG00000060224	Pyroxd2
ENSMUSG00000043102	Qrfp
ENSMUSG00000030643	Rab30
ENSMUSG00000052688	Rab7b
ENSMUSG00000020380	Rad50
ENSMUSG00000027323	Rad51
ENSMUSG00000007646	Rad51c
ENSMUSG00000029602	Rasal1
ENSMUSG00000032356	Rasgrf1
ENSMUSG00000022105	Rb1
ENSMUSG00000031666	Rbl2
ENSMUSG00000024927	Rela
ENSMUSG00000002983	Relb
ENSMUSG00000042453	Reln
ENSMUSG00000070645	Ren1
ENSMUSG00000026358	Rgs1
ENSMUSG00000029101	Rgs12
ENSMUSG00000019944	Rhobtb1
ENSMUSG00000050310	Rictor
ENSMUSG00000032890	Rims3
ENSMUSG00000021408	Ripk1
ENSMUSG00000041135	Ripk2
ENSMUSG00000022221	Ripk3
ENSMUSG00000071573	Rnls
ENSMUSG00000032125	Robo4
ENSMUSG00000024290	Rock1
ENSMUSG00000021464	Ror2
ENSMUSG00000032238	Rora
ENSMUSG00000028150	Rorc
ENSMUSG00000057132	Rpgrip1
ENSMUSG00000071415	Rpl23
ENSMUSG00000062647	Rpl7a
ENSMUSG00000020516	Rps6kb1
ENSMUSG00000025583	Rptor
ENSMUSG00000038387	Rras
ENSMUSG00000020649	Rrm2
ENSMUSG00000020641	Rsad2
ENSMUSG00000021087	Rtn1
ENSMUSG00000070691	Runx3
ENSMUSG00000056054	S100a8
ENSMUSG00000056071	S100a9
ENSMUSG00000045092	S1pr1
ENSMUSG00000044199	S1pr4
ENSMUSG00000045087	S1pr5
ENSMUSG00000022876	Samsn1
ENSMUSG00000025283	Sat1
ENSMUSG00000035673	Sbno2
ENSMUSG00000038188	Scarf1
ENSMUSG00000037071	Scd1
ENSMUSG00000001027	Scn4a
ENSMUSG00000030340	Scnn1a
ENSMUSG00000021577	Sdha
ENSMUSG00000026582	Sele
ENSMUSG00000064373	Selenop
ENSMUSG00000026581	Sell
ENSMUSG00000026580	Selp
ENSMUSG00000026121	Sema4c
ENSMUSG00000001227	Sema6b
ENSMUSG00000050379	Septin6
ENSMUSG00000066366	Serpina1a
ENSMUSG00000067006	Serpinb5
ENSMUSG00000045827	Serpinb9
ENSMUSG00000070436	Serpinh1
ENSMUSG00000002129	Sf3a1
ENSMUSG00000031548	Sfrp1
ENSMUSG00000021319	Sfrp4
ENSMUSG00000021474	Sfxn1
ENSMUSG00000033720	Sfxn5
ENSMUSG00000019970	Sgk1
ENSMUSG00000005696	Sh2d1a
ENSMUSG00000020312	Shc2
ENSMUSG00000027322	Siglec1
ENSMUSG00000039013	Siglecf
ENSMUSG00000051504	Siglech
ENSMUSG00000037902	Sirpa
ENSMUSG00000038179	Slamf7
ENSMUSG00000026177	Slc11a1
ENSMUSG00000032902	Slc16a1
ENSMUSG00000025161	Slc16a3
ENSMUSG00000001918	Slc1a5
ENSMUSG00000028645	Slc2a1
ENSMUSG00000081534	Slc48a1
ENSMUSG00000040010	Slc7a5
ENSMUSG00000025938	Slco5a1
ENSMUSG00000000204	Slfn4
ENSMUSG00000054404	Slfn5
ENSMUSG00000021540	Smad5
ENSMUSG00000026155	Smap1
ENSMUSG00000042821	Snai1
ENSMUSG00000025889	Snca
ENSMUSG00000047793	Sned1
ENSMUSG00000039452	Snx22
ENSMUSG00000038037	Socs1
ENSMUSG00000020027	Socs2
ENSMUSG00000037104	Socs5
ENSMUSG00000033006	Sox10
ENSMUSG00000063632	Sox11
ENSMUSG00000074637	Sox2
ENSMUSG00000076431	Sox4
ENSMUSG00000008193	Spib
ENSMUSG00000074227	Spint2
ENSMUSG00000038156	Spon1
ENSMUSG00000029304	Spp1
ENSMUSG00000022114	Spry2
ENSMUSG00000024427	Spry4
ENSMUSG00000005803	Sqor
ENSMUSG00000020538	Srebf1
ENSMUSG00000073079	Srp54a
ENSMUSG00000002007	Srpk3
ENSMUSG00000056091	St3gal5
ENSMUSG00000017400	Stac2
ENSMUSG00000026104	Stat1
ENSMUSG00000040033	Stat2
ENSMUSG00000004040	Stat3
ENSMUSG00000062939	Stat4
ENSMUSG00000004043	Stat5a
ENSMUSG00000014813	Stc1
ENSMUSG00000024349	Sting1
ENSMUSG00000026213	Stk11ip
ENSMUSG00000028327	Stra6l
ENSMUSG00000041488	Stx3
ENSMUSG00000032899	Styk1
ENSMUSG00000021457	Syk
ENSMUSG00000023805	Synj2
ENSMUSG00000051397	Tacstd2
ENSMUSG00000025782	Taf3
ENSMUSG00000037321	Tap1
ENSMUSG00000024339	Tap2
ENSMUSG00000024308	Tapbp
ENSMUSG00000038213	Tapbpl
ENSMUSG00000042492	Tbc1d10b
ENSMUSG00000003134	Tbc1d8
ENSMUSG00000014767	Tbp
ENSMUSG00000001444	Tbx21
ENSMUSG00000029925	Tbxas1
ENSMUSG00000020167	Tcf3
ENSMUSG00000041359	Tcl1
ENSMUSG00000020432	Tcn2
ENSMUSG00000028011	Tdo2
ENSMUSG00000029359	Tesc
ENSMUSG00000009628	Tex15
ENSMUSG00000022797	Tfrc
ENSMUSG00000002603	Tgfb1
ENSMUSG00000039239	Tgfb2
ENSMUSG00000021253	Tgfb3
ENSMUSG00000007613	Tgfbr1
ENSMUSG00000032440	Tgfbr2
ENSMUSG00000074743	Thbd
ENSMUSG00000040152	Thbs1
ENSMUSG00000047123	Ticam1
ENSMUSG00000033191	Tie1
ENSMUSG00000071552	Tigit
ENSMUSG00000020694	Tlk2
ENSMUSG00000044827	Tlr1
ENSMUSG00000027995	Tlr2
ENSMUSG00000031639	Tlr3
ENSMUSG00000039005	Tlr4
ENSMUSG00000079164	Tlr5
ENSMUSG00000044583	Tlr7
ENSMUSG00000040522	Tlr8
ENSMUSG00000045322	Tlr9
ENSMUSG00000057137	Tmem140
ENSMUSG00000031951	Tmem231
ENSMUSG00000041707	Tmem273
ENSMUSG00000034757	Tmub2
ENSMUSG00000024401	Tnf
ENSMUSG00000019850	Tnfaip3
ENSMUSG00000053475	Tnfaip6
ENSMUSG00000022074	Tnfrsf10b
ENSMUSG00000026321	Tnfrsf11a
ENSMUSG00000063727	Tnfrsf11b
ENSMUSG00000010142	Tnfrsf13b
ENSMUSG00000042333	Tnfrsf14
ENSMUSG00000022496	Tnfrsf17
ENSMUSG00000041954	Tnfrsf18
ENSMUSG00000030341	Tnfrsf1a
ENSMUSG00000028599	Tnfrsf1b
ENSMUSG00000024793	Tnfrsf25
ENSMUSG00000029075	Tnfrsf4
ENSMUSG00000028602	Tnfrsf8
ENSMUSG00000028965	Tnfrsf9
ENSMUSG00000039304	Tnfsf10
ENSMUSG00000022015	Tnfsf11
ENSMUSG00000097328	Tnfsf12
ENSMUSG00000089669	Tnfsf13
ENSMUSG00000031497	Tnfsf13b
ENSMUSG00000066755	Tnfsf18
ENSMUSG00000026700	Tnfsf4
ENSMUSG00000028362	Tnfsf8
ENSMUSG00000035678	Tnfsf9
ENSMUSG00000031529	Tnks
ENSMUSG00000042870	Tom1
ENSMUSG00000023456	Tpi1
ENSMUSG00000032366	Tpm1
ENSMUSG00000030894	Tpp1
ENSMUSG00000014846	Tppp3
ENSMUSG00000024173	Tpsab1
ENSMUSG00000026875	Traf1
ENSMUSG00000026942	Traf2
ENSMUSG00000027164	Traf6
ENSMUSG00000042265	Trem1
ENSMUSG00000023992	Trem2
ENSMUSG00000035235	Trim13
ENSMUSG00000030966	Trim21
ENSMUSG00000020773	Trim47
ENSMUSG00000059552	Trp53
ENSMUSG00000024379	Tslp
ENSMUSG00000037824	Tspan14
ENSMUSG00000025511	Tspan4
ENSMUSG00000044986	Tst
ENSMUSG00000075271	Ttc30a1
ENSMUSG00000034714	Ttyh2
ENSMUSG00000022451	Twf1
ENSMUSG00000035799	Twist1
ENSMUSG00000007805	Twist2
ENSMUSG00000022615	Tymp
ENSMUSG00000025747	Tyms
ENSMUSG00000032596	Uba7
ENSMUSG00000019505	Ubb
ENSMUSG00000001403	Ube2c
ENSMUSG00000026429	Ube2t
ENSMUSG00000079685	Ulbp1
ENSMUSG00000027962	Vcam1
ENSMUSG00000021614	Vcan
ENSMUSG00000023951	Vegfa
ENSMUSG00000024962	Vegfb
ENSMUSG00000031520	Vegfc
ENSMUSG00000033933	Vhl
ENSMUSG00000020101	Vsir
ENSMUSG00000051076	Vtcn1
ENSMUSG00000027242	Wdr76
ENSMUSG00000026167	Wnt10a
ENSMUSG00000015957	Wnt11
ENSMUSG00000010797	Wnt2
ENSMUSG00000027840	Wnt2b
ENSMUSG00000009900	Wnt3a
ENSMUSG00000036856	Wnt4
ENSMUSG00000021994	Wnt5a
ENSMUSG00000030170	Wnt5b
ENSMUSG00000022382	Wnt7b
ENSMUSG00000026573	Xcl1
ENSMUSG00000060509	Xcr1
ENSMUSG00000026117	Zap70
ENSMUSG00000027583	Zbtb46
ENSMUSG00000042677	Zc3h12a
ENSMUSG00000024238	Zeb1
ENSMUSG00000026872	Zeb2
ENSMUSG00000034557	Zfyve9

## Sheet: Signature annotation
Gene	GENE	Annotation	Category
Angpt1	ANGPT1	Angiogenesis	Pathway
Angpt2	ANGPT2	Angiogenesis	Pathway
Angptl4	ANGPTL4	Angiogenesis	Pathway
Ccnd2	CCND2	Angiogenesis	Pathway
Ccne1	CCNE1	Angiogenesis	Pathway
Ces3a	CES3A	Angiogenesis	Pathway
Dll4	DLL4	Angiogenesis	Pathway
E2f3	E2F3	Angiogenesis	Pathway
Edn1	EDN1	Angiogenesis	Pathway
Ezh2	EZH2	Angiogenesis	Pathway
Fgf18	FGF18	Angiogenesis	Pathway
Fgfr1	FGFR1	Angiogenesis	Pathway
Flt1	FLT1	Angiogenesis	Pathway
Fstl3	FSTL3	Angiogenesis	Pathway
Hey1	HEY1	Angiogenesis	Pathway
Itgav	ITGAV	Angiogenesis	Pathway
Itpk1	ITPK1	Angiogenesis	Pathway
Jag1	JAG1	Angiogenesis	Pathway
Mmp9	MMP9	Angiogenesis	Pathway
Mmrn2	MMRN2	Angiogenesis	Pathway
Pgpep1	PGPEP1	Angiogenesis	Pathway
Rpl7a	RPL7A	Angiogenesis	Pathway
Serpinb5	SERPINB5	Angiogenesis	Pathway
Serpinh1	SERPINH1	Angiogenesis	Pathway
Stc1	STC1	Angiogenesis	Pathway
Thbs1	THBS1	Angiogenesis	Pathway
Tnfaip6	TNFAIP6	Angiogenesis	Pathway
Tpm1	TPM1	Angiogenesis	Pathway
Tymp	TYMP	Angiogenesis	Pathway
Vcan	VCAN	Angiogenesis	Pathway
Vegfa	VEGFA	Angiogenesis	Pathway
Vegfb	VEGFB	Angiogenesis	Pathway
Vegfc	VEGFC	Angiogenesis	Pathway
Atf3	ATF3	Antigen_Presentation	Pathway
B2m	B2M	Antigen_Presentation	Pathway
Batf3	BATF3	Antigen_Presentation	Pathway
Ccl11	CCL11	Antigen_Presentation	Pathway
Ccl4	CCL4	Antigen_Presentation	Pathway
Ccr5	CCR5	Antigen_Presentation	Pathway
Cd1d1	CD1D1	Antigen_Presentation	Pathway
Cd36	CD36	Antigen_Presentation	Pathway
Cd8b1	CD8B1	Antigen_Presentation	Pathway
Cdc20	CDC20	Antigen_Presentation	Pathway
Ctss	CTSS	Antigen_Presentation	Pathway
Ctsw	CTSW	Antigen_Presentation	Pathway
Cxcl1	CXCL1	Antigen_Presentation	Pathway
Cybb	CYBB	Antigen_Presentation	Pathway
Dtx3l	DTX3L	Antigen_Presentation	Pathway
H2-D1	H2-D1	Antigen_Presentation	Pathway
H2-DMa	H2-DMA	Antigen_Presentation	Pathway
H2-K1	H2-K1	Antigen_Presentation	Pathway
H2-M3	H2-M3	Antigen_Presentation	Pathway
H2-Ob	H2-OB	Antigen_Presentation	Pathway
H2-Q1	H2-Q1	Antigen_Presentation	Pathway
H2-Q10	H2-Q10	Antigen_Presentation	Pathway
H2-Q2	H2-Q2	Antigen_Presentation	Pathway
H2-T23	H2-T23	Antigen_Presentation	Pathway
Itgav	ITGAV	Antigen_Presentation	Pathway
Kif2c	KIF2C	Antigen_Presentation	Pathway
Kir3dl1	KIR3DL1	Antigen_Presentation	Pathway
Kir3dl2	KIR3DL2	Antigen_Presentation	Pathway
Klrd1	KLRD1	Antigen_Presentation	Pathway
Mrc1	MRC1	Antigen_Presentation	Pathway
Psmb10	PSMB10	Antigen_Presentation	Pathway
Psmb5	PSMB5	Antigen_Presentation	Pathway
Psmb8	PSMB8	Antigen_Presentation	Pathway
Psmb9	PSMB9	Antigen_Presentation	Pathway
Psmc4	PSMC4	Antigen_Presentation	Pathway
Socs1	SOCS1	Antigen_Presentation	Pathway
Tap1	TAP1	Antigen_Presentation	Pathway
Tap2	TAP2	Antigen_Presentation	Pathway
Tapbp	TAPBP	Antigen_Presentation	Pathway
Thbd	THBD	Antigen_Presentation	Pathway
Trim21	TRIM21	Antigen_Presentation	Pathway
Uba7	UBA7	Antigen_Presentation	Pathway
Ubb	UBB	Antigen_Presentation	Pathway
Ube2c	UBE2C	Antigen_Presentation	Pathway
Ulbp1	ULBP1	Antigen_Presentation	Pathway
Vhl	VHL	Antigen_Presentation	Pathway
Akt1	AKT1	Apoptosis	Pathway
Apc	APC	Apoptosis	Pathway
Bad	BAD	Apoptosis	Pathway
Bax	BAX	Apoptosis	Pathway
Bbc3	BBC3	Apoptosis	Pathway
Bcl2l1	BCL2L1	Apoptosis	Pathway
Bcl6b	BCL6B	Apoptosis	Pathway
Bid	BID	Apoptosis	Pathway
Birc3	BIRC3	Apoptosis	Pathway
Birc5	BIRC5	Apoptosis	Pathway
Blm	BLM	Apoptosis	Pathway
Casp1	CASP1	Apoptosis	Pathway
Casp3	CASP3	Apoptosis	Pathway
Casp8	CASP8	Apoptosis	Pathway
Casp9	CASP9	Apoptosis	Pathway
Cdh1	CDH1	Apoptosis	Pathway
Ctnnb1	CTNNB1	Apoptosis	Pathway
Fadd	FADD	Apoptosis	Pathway
Gzme	GZME	Apoptosis	Pathway
Hmgb1	HMGB1	Apoptosis	Pathway
Ly96	LY96	Apoptosis	Pathway
Mdm2	MDM2	Apoptosis	Pathway
Psmb10	PSMB10	Apoptosis	Pathway
Psmb5	PSMB5	Apoptosis	Pathway
Psmb8	PSMB8	Apoptosis	Pathway
Psmb9	PSMB9	Apoptosis	Pathway
Psmc4	PSMC4	Apoptosis	Pathway
Ripk1	RIPK1	Apoptosis	Pathway
Ripk3	RIPK3	Apoptosis	Pathway
Rock1	ROCK1	Apoptosis	Pathway
Ticam1	TICAM1	Apoptosis	Pathway
Tlr3	TLR3	Apoptosis	Pathway
Tnfsf10	TNFSF10	Apoptosis	Pathway
Trp53	TRP53	Apoptosis	Pathway
Ubb	UBB	Apoptosis	Pathway
Akt1	AKT1	Autophagy	Pathway
Bad	BAD	Autophagy	Pathway
Bcl2l1	BCL2L1	Autophagy	Pathway
Bnip3	BNIP3	Autophagy	Pathway
Deptor	DEPTOR	Autophagy	Pathway
Hif1a	HIF1A	Autophagy	Pathway
Hmgb1	HMGB1	Autophagy	Pathway
Hras	HRAS	Autophagy	Pathway
Kras	KRAS	Autophagy	Pathway
Map3k7	MAP3K7	Autophagy	Pathway
Mapk10	MAPK10	Autophagy	Pathway
Mtor	MTOR	Autophagy	Pathway
Nras	NRAS	Autophagy	Pathway
Pik3ca	PIK3CA	Autophagy	Pathway
Pik3cd	PIK3CD	Autophagy	Pathway
Pik3r1	PIK3R1	Autophagy	Pathway
Pik3r2	PIK3R2	Autophagy	Pathway
Prkaa2	PRKAA2	Autophagy	Pathway
Prkacb	PRKACB	Autophagy	Pathway
Pten	PTEN	Autophagy	Pathway
Rps6kb1	RPS6KB1	Autophagy	Pathway
Rptor	RPTOR	Autophagy	Pathway
Arg2	ARG2	Cancer_Antigen_Presentation	Pathway
Atf3	ATF3	Cancer_Antigen_Presentation	Pathway
B2m	B2M	Cancer_Antigen_Presentation	Pathway
Batf3	BATF3	Cancer_Antigen_Presentation	Pathway
Blk	BLK	Cancer_Antigen_Presentation	Pathway
Ccl11	CCL11	Cancer_Antigen_Presentation	Pathway
Ccl22	CCL22	Cancer_Antigen_Presentation	Pathway
Ccl3	CCL3	Cancer_Antigen_Presentation	Pathway
Ccl4	CCL4	Cancer_Antigen_Presentation	Pathway
Ccl5	CCL5	Cancer_Antigen_Presentation	Pathway
Ccr5	CCR5	Cancer_Antigen_Presentation	Pathway
Cd1d1	CD1D1	Cancer_Antigen_Presentation	Pathway
Cd27	CD27	Cancer_Antigen_Presentation	Pathway
Cd274	CD274	Cancer_Antigen_Presentation	Pathway
Cd276	CD276	Cancer_Antigen_Presentation	Pathway
Cd38	CD38	Cancer_Antigen_Presentation	Pathway
Cd68	CD68	Cancer_Antigen_Presentation	Pathway
Cd80	CD80	Cancer_Antigen_Presentation	Pathway
Cd86	CD86	Cancer_Antigen_Presentation	Pathway
Cmklr1	CMKLR1	Cancer_Antigen_Presentation	Pathway
Ctss	CTSS	Cancer_Antigen_Presentation	Pathway
Ctsw	CTSW	Cancer_Antigen_Presentation	Pathway
Cxcl1	CXCL1	Cancer_Antigen_Presentation	Pathway
Cxcl12	CXCL12	Cancer_Antigen_Presentation	Pathway
Cxcl9	CXCL9	Cancer_Antigen_Presentation	Pathway
Elob	ELOB	Cancer_Antigen_Presentation	Pathway
Gzme	GZME	Cancer_Antigen_Presentation	Pathway
H2-D1	H2-D1	Cancer_Antigen_Presentation	Pathway
H2-DMa	H2-DMA	Cancer_Antigen_Presentation	Pathway
H2-K1	H2-K1	Cancer_Antigen_Presentation	Pathway
H2-M3	H2-M3	Cancer_Antigen_Presentation	Pathway
H2-Ob	H2-OB	Cancer_Antigen_Presentation	Pathway
H2-Q1	H2-Q1	Cancer_Antigen_Presentation	Pathway
H2-Q10	H2-Q10	Cancer_Antigen_Presentation	Pathway
H2-Q2	H2-Q2	Cancer_Antigen_Presentation	Pathway
H2-T23	H2-T23	Cancer_Antigen_Presentation	Pathway
Herc6	HERC6	Cancer_Antigen_Presentation	Pathway
Icam1	ICAM1	Cancer_Antigen_Presentation	Pathway
Icam2	ICAM2	Cancer_Antigen_Presentation	Pathway
Icam5	ICAM5	Cancer_Antigen_Presentation	Pathway
Icosl	ICOSL	Cancer_Antigen_Presentation	Pathway
Ido1	IDO1	Cancer_Antigen_Presentation	Pathway
Il11	IL11	Cancer_Antigen_Presentation	Pathway
Il33	IL33	Cancer_Antigen_Presentation	Pathway
Irf1	IRF1	Cancer_Antigen_Presentation	Pathway
Lag3	LAG3	Cancer_Antigen_Presentation	Pathway
Ldha	LDHA	Cancer_Antigen_Presentation	Pathway
Ldhb	LDHB	Cancer_Antigen_Presentation	Pathway
Nkg7	NKG7	Cancer_Antigen_Presentation	Pathway
Pdcd1	PDCD1	Cancer_Antigen_Presentation	Pathway
Pdcd1lg2	PDCD1LG2	Cancer_Antigen_Presentation	Pathway
Psmb10	PSMB10	Cancer_Antigen_Presentation	Pathway
Psmb5	PSMB5	Cancer_Antigen_Presentation	Pathway
Psmb8	PSMB8	Cancer_Antigen_Presentation	Pathway
Psmb9	PSMB9	Cancer_Antigen_Presentation	Pathway
Snca	SNCA	Cancer_Antigen_Presentation	Pathway
Stat1	STAT1	Cancer_Antigen_Presentation	Pathway
Tap1	TAP1	Cancer_Antigen_Presentation	Pathway
Tap2	TAP2	Cancer_Antigen_Presentation	Pathway
Tapbp	TAPBP	Cancer_Antigen_Presentation	Pathway
Tapbpl	TAPBPL	Cancer_Antigen_Presentation	Pathway
Tgfb2	TGFB2	Cancer_Antigen_Presentation	Pathway
Thbd	THBD	Cancer_Antigen_Presentation	Pathway
Thbs1	THBS1	Cancer_Antigen_Presentation	Pathway
Tigit	TIGIT	Cancer_Antigen_Presentation	Pathway
Ulbp1	ULBP1	Cancer_Antigen_Presentation	Pathway
Anln	ANLN	Cell_Cycle_and_Proliferation	Pathway
Atm	ATM	Cell_Cycle_and_Proliferation	Pathway
Bax	BAX	Cell_Cycle_and_Proliferation	Pathway
Bid	BID	Cell_Cycle_and_Proliferation	Pathway
Brd4	BRD4	Cell_Cycle_and_Proliferation	Pathway
Ccna1	CCNA1	Cell_Cycle_and_Proliferation	Pathway
Ccnb1	CCNB1	Cell_Cycle_and_Proliferation	Pathway
Ccnd1	CCND1	Cell_Cycle_and_Proliferation	Pathway
Ccnd3	CCND3	Cell_Cycle_and_Proliferation	Pathway
Cd70	CD70	Cell_Cycle_and_Proliferation	Pathway
Cdc20	CDC20	Cell_Cycle_and_Proliferation	Pathway
Cdc25c	CDC25C	Cell_Cycle_and_Proliferation	Pathway
Cdk2	CDK2	Cell_Cycle_and_Proliferation	Pathway
Cdk6	CDK6	Cell_Cycle_and_Proliferation	Pathway
Cdkn1a	CDKN1A	Cell_Cycle_and_Proliferation	Pathway
Cdkn1c	CDKN1C	Cell_Cycle_and_Proliferation	Pathway
Cdkn2a	CDKN2A	Cell_Cycle_and_Proliferation	Pathway
Cdkn2b	CDKN2B	Cell_Cycle_and_Proliferation	Pathway
Cenpf	CENPF	Cell_Cycle_and_Proliferation	Pathway
Cep55	CEP55	Cell_Cycle_and_Proliferation	Pathway
Cxcr4	CXCR4	Cell_Cycle_and_Proliferation	Pathway
Exo1	EXO1	Cell_Cycle_and_Proliferation	Pathway
Il10	IL10	Cell_Cycle_and_Proliferation	Pathway
Kif2c	KIF2C	Cell_Cycle_and_Proliferation	Pathway
Ltb	LTB	Cell_Cycle_and_Proliferation	Pathway
Melk	MELK	Cell_Cycle_and_Proliferation	Pathway
Mki67	MKI67	Cell_Cycle_and_Proliferation	Pathway
Rb1	RB1	Cell_Cycle_and_Proliferation	Pathway
Rrm2	RRM2	Cell_Cycle_and_Proliferation	Pathway
Tgfb2	TGFB2	Cell_Cycle_and_Proliferation	Pathway
Thbs1	THBS1	Cell_Cycle_and_Proliferation	Pathway
Tnfaip3	TNFAIP3	Cell_Cycle_and_Proliferation	Pathway
Tnfrsf11b	TNFRSF11B	Cell_Cycle_and_Proliferation	Pathway
Tnfrsf14	TNFRSF14	Cell_Cycle_and_Proliferation	Pathway
Tnfrsf17	TNFRSF17	Cell_Cycle_and_Proliferation	Pathway
Tnfrsf18	TNFRSF18	Cell_Cycle_and_Proliferation	Pathway
Tnfrsf1b	TNFRSF1B	Cell_Cycle_and_Proliferation	Pathway
Tnfrsf4	TNFRSF4	Cell_Cycle_and_Proliferation	Pathway
Tnfrsf8	TNFRSF8	Cell_Cycle_and_Proliferation	Pathway
Tnfrsf9	TNFRSF9	Cell_Cycle_and_Proliferation	Pathway
Tnfsf10	TNFSF10	Cell_Cycle_and_Proliferation	Pathway
Tnfsf12	TNFSF12	Cell_Cycle_and_Proliferation	Pathway
Tnfsf13	TNFSF13	Cell_Cycle_and_Proliferation	Pathway
Tnfsf18	TNFSF18	Cell_Cycle_and_Proliferation	Pathway
Tnfsf4	TNFSF4	Cell_Cycle_and_Proliferation	Pathway
Tnfsf8	TNFSF8	Cell_Cycle_and_Proliferation	Pathway
Ube2c	UBE2C	Cell_Cycle_and_Proliferation	Pathway
Anln	ANLN	Cell_Proliferation	Pathway
Atm	ATM	Cell_Proliferation	Pathway
Birc5	BIRC5	Cell_Proliferation	Pathway
Blm	BLM	Cell_Proliferation	Pathway
Brca1	BRCA1	Cell_Proliferation	Pathway
Brca2	BRCA2	Cell_Proliferation	Pathway
Ccna1	CCNA1	Cell_Proliferation	Pathway
Ccnb1	CCNB1	Cell_Proliferation	Pathway
Ccnd1	CCND1	Cell_Proliferation	Pathway
Ccnd2	CCND2	Cell_Proliferation	Pathway
Ccnd3	CCND3	Cell_Proliferation	Pathway
Ccne1	CCNE1	Cell_Proliferation	Pathway
Ccno	CCNO	Cell_Proliferation	Pathway
Cdc20	CDC20	Cell_Proliferation	Pathway
Cdc25c	CDC25C	Cell_Proliferation	Pathway
Cdk2	CDK2	Cell_Proliferation	Pathway
Cdk6	CDK6	Cell_Proliferation	Pathway
Cdkn1a	CDKN1A	Cell_Proliferation	Pathway
Cdkn1c	CDKN1C	Cell_Proliferation	Pathway
Cdkn2a	CDKN2A	Cell_Proliferation	Pathway
Cdkn2b	CDKN2B	Cell_Proliferation	Pathway
Cenpf	CENPF	Cell_Proliferation	Pathway
Cep55	CEP55	Cell_Proliferation	Pathway
E2f3	E2F3	Cell_Proliferation	Pathway
Exo1	EXO1	Cell_Proliferation	Pathway
Kif2c	KIF2C	Cell_Proliferation	Pathway
Mdm2	MDM2	Cell_Proliferation	Pathway
Melk	MELK	Cell_Proliferation	Pathway
Mki67	MKI67	Cell_Proliferation	Pathway
Mlh1	MLH1	Cell_Proliferation	Pathway
Nbn	NBN	Cell_Proliferation	Pathway
Pias4	PIAS4	Cell_Proliferation	Pathway
Pold1	POLD1	Cell_Proliferation	Pathway
Prkca	PRKCA	Cell_Proliferation	Pathway
Psmb10	PSMB10	Cell_Proliferation	Pathway
Psmb5	PSMB5	Cell_Proliferation	Pathway
Psmb8	PSMB8	Cell_Proliferation	Pathway
Psmb9	PSMB9	Cell_Proliferation	Pathway
Psmc4	PSMC4	Cell_Proliferation	Pathway
Rad50	RAD50	Cell_Proliferation	Pathway
Rad51	RAD51	Cell_Proliferation	Pathway
Rad51c	RAD51C	Cell_Proliferation	Pathway
Rb1	RB1	Cell_Proliferation	Pathway
Rbl2	RBL2	Cell_Proliferation	Pathway
Rrm2	RRM2	Cell_Proliferation	Pathway
Trp53	TRP53	Cell_Proliferation	Pathway
Tyms	TYMS	Cell_Proliferation	Pathway
Ubb	UBB	Cell_Proliferation	Pathway
Ube2c	UBE2C	Cell_Proliferation	Pathway
Acvr1c	ACVR1C	Common_Signaling_Pathways	Pathway
Akt1	AKT1	Common_Signaling_Pathways	Pathway
Angpt1	ANGPT1	Common_Signaling_Pathways	Pathway
Apc	APC	Common_Signaling_Pathways	Pathway
Aph1b	APH1B	Common_Signaling_Pathways	Pathway
Aplnr	APLNR	Common_Signaling_Pathways	Pathway
Axin1	AXIN1	Common_Signaling_Pathways	Pathway
Bad	BAD	Common_Signaling_Pathways	Pathway
Bambi	BAMBI	Common_Signaling_Pathways	Pathway
Batf3	BATF3	Common_Signaling_Pathways	Pathway
Bax	BAX	Common_Signaling_Pathways	Pathway
Bbc3	BBC3	Common_Signaling_Pathways	Pathway
Bcl2l1	BCL2L1	Common_Signaling_Pathways	Pathway
Bcl6b	BCL6B	Common_Signaling_Pathways	Pathway
Bmp2	BMP2	Common_Signaling_Pathways	Pathway
Ccl22	CCL22	Common_Signaling_Pathways	Pathway
Cdkn2b	CDKN2B	Common_Signaling_Pathways	Pathway
Chd9	CHD9	Common_Signaling_Pathways	Pathway
Chuk	CHUK	Common_Signaling_Pathways	Pathway
Col11a1	COL11A1	Common_Signaling_Pathways	Pathway
Col11a2	COL11A2	Common_Signaling_Pathways	Pathway
Col4a5	COL4A5	Common_Signaling_Pathways	Pathway
Comp	COMP	Common_Signaling_Pathways	Pathway
Csf1r	CSF1R	Common_Signaling_Pathways	Pathway
Ctnnb1	CTNNB1	Common_Signaling_Pathways	Pathway
Dkk1	DKK1	Common_Signaling_Pathways	Pathway
Dll1	DLL1	Common_Signaling_Pathways	Pathway
Dll4	DLL4	Common_Signaling_Pathways	Pathway
Dtx4	DTX4	Common_Signaling_Pathways	Pathway
Dusp2	DUSP2	Common_Signaling_Pathways	Pathway
Dusp5	DUSP5	Common_Signaling_Pathways	Pathway
Egf	EGF	Common_Signaling_Pathways	Pathway
Egfr	EGFR	Common_Signaling_Pathways	Pathway
Eif2b4	EIF2B4	Common_Signaling_Pathways	Pathway
Eno1	ENO1	Common_Signaling_Pathways	Pathway
Erbb2	ERBB2	Common_Signaling_Pathways	Pathway
Esr1	ESR1	Common_Signaling_Pathways	Pathway
Fasl	FASL	Common_Signaling_Pathways	Pathway
Fgf13	FGF13	Common_Signaling_Pathways	Pathway
Fgf9	FGF9	Common_Signaling_Pathways	Pathway
Fosl1	FOSL1	Common_Signaling_Pathways	Pathway
Fzd8	FZD8	Common_Signaling_Pathways	Pathway
Fzd9	FZD9	Common_Signaling_Pathways	Pathway
Gas1	GAS1	Common_Signaling_Pathways	Pathway
Gli1	GLI1	Common_Signaling_Pathways	Pathway
Gls	GLS	Common_Signaling_Pathways	Pathway
Gmip	GMIP	Common_Signaling_Pathways	Pathway
Gng4	GNG4	Common_Signaling_Pathways	Pathway
Got1	GOT1	Common_Signaling_Pathways	Pathway
Got2	GOT2	Common_Signaling_Pathways	Pathway
Gpc4	GPC4	Common_Signaling_Pathways	Pathway
Gpsm3	GPSM3	Common_Signaling_Pathways	Pathway
Hif1a	HIF1A	Common_Signaling_Pathways	Pathway
Hk2	HK2	Common_Signaling_Pathways	Pathway
Hnf1a	HNF1A	Common_Signaling_Pathways	Pathway
Hras	HRAS	Common_Signaling_Pathways	Pathway
Icam1	ICAM1	Common_Signaling_Pathways	Pathway
Id4	ID4	Common_Signaling_Pathways	Pathway
Ihh	IHH	Common_Signaling_Pathways	Pathway
Ikbkb	IKBKB	Common_Signaling_Pathways	Pathway
Ikbkg	IKBKG	Common_Signaling_Pathways	Pathway
Il10	IL10	Common_Signaling_Pathways	Pathway
Il1a	IL1A	Common_Signaling_Pathways	Pathway
Il1b	IL1B	Common_Signaling_Pathways	Pathway
Il1rn	IL1RN	Common_Signaling_Pathways	Pathway
Il2rb	IL2RB	Common_Signaling_Pathways	Pathway
Il33	IL33	Common_Signaling_Pathways	Pathway
Il6	IL6	Common_Signaling_Pathways	Pathway
Itgb8	ITGB8	Common_Signaling_Pathways	Pathway
Jag2	JAG2	Common_Signaling_Pathways	Pathway
Kat2b	KAT2B	Common_Signaling_Pathways	Pathway
Kras	KRAS	Common_Signaling_Pathways	Pathway
Lama1	LAMA1	Common_Signaling_Pathways	Pathway
Lamc2	LAMC2	Common_Signaling_Pathways	Pathway
Ldha	LDHA	Common_Signaling_Pathways	Pathway
Ldhb	LDHB	Common_Signaling_Pathways	Pathway
Maml2	MAML2	Common_Signaling_Pathways	Pathway
Map3k5	MAP3K5	Common_Signaling_Pathways	Pathway
Map3k7	MAP3K7	Common_Signaling_Pathways	Pathway
Map3k8	MAP3K8	Common_Signaling_Pathways	Pathway
Mapk10	MAPK10	Common_Signaling_Pathways	Pathway
Met	MET	Common_Signaling_Pathways	Pathway
Mfng	MFNG	Common_Signaling_Pathways	Pathway
Mmp7	MMP7	Common_Signaling_Pathways	Pathway
Nf1	NF1	Common_Signaling_Pathways	Pathway
Nfkb1	NFKB1	Common_Signaling_Pathways	Pathway
Nfkb2	NFKB2	Common_Signaling_Pathways	Pathway
Nfkbia	NFKBIA	Common_Signaling_Pathways	Pathway
Nfkbie	NFKBIE	Common_Signaling_Pathways	Pathway
Ngfr	NGFR	Common_Signaling_Pathways	Pathway
Nos2	NOS2	Common_Signaling_Pathways	Pathway
Notch1	NOTCH1	Common_Signaling_Pathways	Pathway
Notch2	NOTCH2	Common_Signaling_Pathways	Pathway
Nras	NRAS	Common_Signaling_Pathways	Pathway
Pdgfa	PDGFA	Common_Signaling_Pathways	Pathway
Pfkfb3	PFKFB3	Common_Signaling_Pathways	Pathway
Pfkm	PFKM	Common_Signaling_Pathways	Pathway
Pik3ca	PIK3CA	Common_Signaling_Pathways	Pathway
Pik3cd	PIK3CD	Common_Signaling_Pathways	Pathway
Pik3cg	PIK3CG	Common_Signaling_Pathways	Pathway
Pik3r1	PIK3R1	Common_Signaling_Pathways	Pathway
Pik3r2	PIK3R2	Common_Signaling_Pathways	Pathway
Pik3r5	PIK3R5	Common_Signaling_Pathways	Pathway
Pla1a	PLA1A	Common_Signaling_Pathways	Pathway
Prkaa2	PRKAA2	Common_Signaling_Pathways	Pathway
Prkacb	PRKACB	Common_Signaling_Pathways	Pathway
Prkx	PRKX	Common_Signaling_Pathways	Pathway
Pten	PTEN	Common_Signaling_Pathways	Pathway
Ptpn11	PTPN11	Common_Signaling_Pathways	Pathway
Rasal1	RASAL1	Common_Signaling_Pathways	Pathway
Rasgrf1	RASGRF1	Common_Signaling_Pathways	Pathway
Rbl2	RBL2	Common_Signaling_Pathways	Pathway
Rela	RELA	Common_Signaling_Pathways	Pathway
Relb	RELB	Common_Signaling_Pathways	Pathway
Reln	RELN	Common_Signaling_Pathways	Pathway
Ripk1	RIPK1	Common_Signaling_Pathways	Pathway
Ripk2	RIPK2	Common_Signaling_Pathways	Pathway
Ripk3	RIPK3	Common_Signaling_Pathways	Pathway
Rock1	ROCK1	Common_Signaling_Pathways	Pathway
Rps6kb1	RPS6KB1	Common_Signaling_Pathways	Pathway
Sfrp1	SFRP1	Common_Signaling_Pathways	Pathway
Sfrp4	SFRP4	Common_Signaling_Pathways	Pathway
Shc2	SHC2	Common_Signaling_Pathways	Pathway
Slc16a1	SLC16A1	Common_Signaling_Pathways	Pathway
Smad5	SMAD5	Common_Signaling_Pathways	Pathway
Socs1	SOCS1	Common_Signaling_Pathways	Pathway
Sox11	SOX11	Common_Signaling_Pathways	Pathway
Sox2	SOX2	Common_Signaling_Pathways	Pathway
Stat3	STAT3	Common_Signaling_Pathways	Pathway
Tcf3	TCF3	Common_Signaling_Pathways	Pathway
Tgfb2	TGFB2	Common_Signaling_Pathways	Pathway
Tgfb3	TGFB3	Common_Signaling_Pathways	Pathway
Tgfbr1	TGFBR1	Common_Signaling_Pathways	Pathway
Tgfbr2	TGFBR2	Common_Signaling_Pathways	Pathway
Thbs1	THBS1	Common_Signaling_Pathways	Pathway
Trim21	TRIM21	Common_Signaling_Pathways	Pathway
Vegfa	VEGFA	Common_Signaling_Pathways	Pathway
Wnt10a	WNT10A	Common_Signaling_Pathways	Pathway
Wnt11	WNT11	Common_Signaling_Pathways	Pathway
Wnt2	WNT2	Common_Signaling_Pathways	Pathway
Wnt2b	WNT2B	Common_Signaling_Pathways	Pathway
Wnt3a	WNT3A	Common_Signaling_Pathways	Pathway
Wnt4	WNT4	Common_Signaling_Pathways	Pathway
Wnt5a	WNT5A	Common_Signaling_Pathways	Pathway
Wnt5b	WNT5B	Common_Signaling_Pathways	Pathway
Wnt7b	WNT7B	Common_Signaling_Pathways	Pathway
Adora2a	ADORA2A	Costimulatory_Signaling	Pathway
Akt1	AKT1	Costimulatory_Signaling	Pathway
Cd2	CD2	Costimulatory_Signaling	Pathway
Cd27	CD27	Costimulatory_Signaling	Pathway
Cd274	CD274	Costimulatory_Signaling	Pathway
Cd28	CD28	Costimulatory_Signaling	Pathway
Cd40	CD40	Costimulatory_Signaling	Pathway
Cd40lg	CD40LG	Costimulatory_Signaling	Pathway
Cd48	CD48	Costimulatory_Signaling	Pathway
Cd70	CD70	Costimulatory_Signaling	Pathway
Cd80	CD80	Costimulatory_Signaling	Pathway
Cd86	CD86	Costimulatory_Signaling	Pathway
Chuk	CHUK	Costimulatory_Signaling	Pathway
Cmtm4	CMTM4	Costimulatory_Signaling	Pathway
Cmtm6	CMTM6	Costimulatory_Signaling	Pathway
Egr1	EGR1	Costimulatory_Signaling	Pathway
Fyn	FYN	Costimulatory_Signaling	Pathway
Havcr2	HAVCR2	Costimulatory_Signaling	Pathway
Icos	ICOS	Costimulatory_Signaling	Pathway
Icosl	ICOSL	Costimulatory_Signaling	Pathway
Ikbkb	IKBKB	Costimulatory_Signaling	Pathway
Ikbkg	IKBKG	Costimulatory_Signaling	Pathway
Il15	IL15	Costimulatory_Signaling	Pathway
Il18	IL18	Costimulatory_Signaling	Pathway
Il18bp	IL18BP	Costimulatory_Signaling	Pathway
Il2rb	IL2RB	Costimulatory_Signaling	Pathway
Il2rg	IL2RG	Costimulatory_Signaling	Pathway
Lag3	LAG3	Costimulatory_Signaling	Pathway
Lck	LCK	Costimulatory_Signaling	Pathway
Ly9	LY9	Costimulatory_Signaling	Pathway
Map3k7	MAP3K7	Costimulatory_Signaling	Pathway
Map3k8	MAP3K8	Costimulatory_Signaling	Pathway
Mtor	MTOR	Costimulatory_Signaling	Pathway
Nectin2	NECTIN2	Costimulatory_Signaling	Pathway
Nfatc2	NFATC2	Costimulatory_Signaling	Pathway
Nfkb1	NFKB1	Costimulatory_Signaling	Pathway
Nfkbia	NFKBIA	Costimulatory_Signaling	Pathway
Pdcd1	PDCD1	Costimulatory_Signaling	Pathway
Pdcd1lg2	PDCD1LG2	Costimulatory_Signaling	Pathway
Pik3ca	PIK3CA	Costimulatory_Signaling	Pathway
Pik3r1	PIK3R1	Costimulatory_Signaling	Pathway
Pik3r2	PIK3R2	Costimulatory_Signaling	Pathway
Pirb	PIRB	Costimulatory_Signaling	Pathway
Prr5	PRR5	Costimulatory_Signaling	Pathway
Psmb10	PSMB10	Costimulatory_Signaling	Pathway
Psmb5	PSMB5	Costimulatory_Signaling	Pathway
Psmb8	PSMB8	Costimulatory_Signaling	Pathway
Psmb9	PSMB9	Costimulatory_Signaling	Pathway
Psmc4	PSMC4	Costimulatory_Signaling	Pathway
Pten	PTEN	Costimulatory_Signaling	Pathway
Ptgs2	PTGS2	Costimulatory_Signaling	Pathway
Ptpn11	PTPN11	Costimulatory_Signaling	Pathway
Ptprc	PTPRC	Costimulatory_Signaling	Pathway
Rela	RELA	Costimulatory_Signaling	Pathway
Rictor	RICTOR	Costimulatory_Signaling	Pathway
Ripk2	RIPK2	Costimulatory_Signaling	Pathway
Stat4	STAT4	Costimulatory_Signaling	Pathway
Tigit	TIGIT	Costimulatory_Signaling	Pathway
Tnfrsf14	TNFRSF14	Costimulatory_Signaling	Pathway
Tnfrsf25	TNFRSF25	Costimulatory_Signaling	Pathway
Tnfsf9	TNFSF9	Costimulatory_Signaling	Pathway
Tslp	TSLP	Costimulatory_Signaling	Pathway
Ubb	UBB	Costimulatory_Signaling	Pathway
Vtcn1	VTCN1	Costimulatory_Signaling	Pathway
Zap70	ZAP70	Costimulatory_Signaling	Pathway
Akt1	AKT1	Cytokine_and_Chemokine_Signaling	Pathway
Ccl1	CCL1	Cytokine_and_Chemokine_Signaling	Pathway
Ccl11	CCL11	Cytokine_and_Chemokine_Signaling	Pathway
Ccl17	CCL17	Cytokine_and_Chemokine_Signaling	Pathway
Ccl19	CCL19	Cytokine_and_Chemokine_Signaling	Pathway
Ccl20	CCL20	Cytokine_and_Chemokine_Signaling	Pathway
Ccl21a	CCL21A	Cytokine_and_Chemokine_Signaling	Pathway
Ccl22	CCL22	Cytokine_and_Chemokine_Signaling	Pathway
Ccl24	CCL24	Cytokine_and_Chemokine_Signaling	Pathway
Ccl25	CCL25	Cytokine_and_Chemokine_Signaling	Pathway
Ccl26	CCL26	Cytokine_and_Chemokine_Signaling	Pathway
Ccl27a	CCL27A	Cytokine_and_Chemokine_Signaling	Pathway
Ccl28	CCL28	Cytokine_and_Chemokine_Signaling	Pathway
Ccl3	CCL3	Cytokine_and_Chemokine_Signaling	Pathway
Ccl4	CCL4	Cytokine_and_Chemokine_Signaling	Pathway
Ccl5	CCL5	Cytokine_and_Chemokine_Signaling	Pathway
Ccl6	CCL6	Cytokine_and_Chemokine_Signaling	Pathway
Ccl8	CCL8	Cytokine_and_Chemokine_Signaling	Pathway
Ccl9	CCL9	Cytokine_and_Chemokine_Signaling	Pathway
Ccr2	CCR2	Cytokine_and_Chemokine_Signaling	Pathway
Ccr4	CCR4	Cytokine_and_Chemokine_Signaling	Pathway
Ccr5	CCR5	Cytokine_and_Chemokine_Signaling	Pathway
Ccr9	CCR9	Cytokine_and_Chemokine_Signaling	Pathway
Chuk	CHUK	Cytokine_and_Chemokine_Signaling	Pathway
Csf1r	CSF1R	Cytokine_and_Chemokine_Signaling	Pathway
Csf2	CSF2	Cytokine_and_Chemokine_Signaling	Pathway
Csf2rb	CSF2RB	Cytokine_and_Chemokine_Signaling	Pathway
Csf3	CSF3	Cytokine_and_Chemokine_Signaling	Pathway
Cx3cl1	CX3CL1	Cytokine_and_Chemokine_Signaling	Pathway
Cxcl1	CXCL1	Cytokine_and_Chemokine_Signaling	Pathway
Cxcl12	CXCL12	Cytokine_and_Chemokine_Signaling	Pathway
Cxcl13	CXCL13	Cytokine_and_Chemokine_Signaling	Pathway
Cxcl14	CXCL14	Cytokine_and_Chemokine_Signaling	Pathway
Cxcl15	CXCL15	Cytokine_and_Chemokine_Signaling	Pathway
Cxcl16	CXCL16	Cytokine_and_Chemokine_Signaling	Pathway
Cxcl2	CXCL2	Cytokine_and_Chemokine_Signaling	Pathway
Cxcl3	CXCL3	Cytokine_and_Chemokine_Signaling	Pathway
Cxcl5	CXCL5	Cytokine_and_Chemokine_Signaling	Pathway
Cxcl9	CXCL9	Cytokine_and_Chemokine_Signaling	Pathway
Cxcr2	CXCR2	Cytokine_and_Chemokine_Signaling	Pathway
Cxcr4	CXCR4	Cytokine_and_Chemokine_Signaling	Pathway
Cxcr5	CXCR5	Cytokine_and_Chemokine_Signaling	Pathway
Gng4	GNG4	Cytokine_and_Chemokine_Signaling	Pathway
Hck	HCK	Cytokine_and_Chemokine_Signaling	Pathway
Hras	HRAS	Cytokine_and_Chemokine_Signaling	Pathway
Ikbkb	IKBKB	Cytokine_and_Chemokine_Signaling	Pathway
Ikbkg	IKBKG	Cytokine_and_Chemokine_Signaling	Pathway
Il10	IL10	Cytokine_and_Chemokine_Signaling	Pathway
Il10ra	IL10RA	Cytokine_and_Chemokine_Signaling	Pathway
Il11	IL11	Cytokine_and_Chemokine_Signaling	Pathway
Il11ra1	IL11RA1	Cytokine_and_Chemokine_Signaling	Pathway
Il15	IL15	Cytokine_and_Chemokine_Signaling	Pathway
Il16	IL16	Cytokine_and_Chemokine_Signaling	Pathway
Il18	IL18	Cytokine_and_Chemokine_Signaling	Pathway
Il18bp	IL18BP	Cytokine_and_Chemokine_Signaling	Pathway
Il1a	IL1A	Cytokine_and_Chemokine_Signaling	Pathway
Il1b	IL1B	Cytokine_and_Chemokine_Signaling	Pathway
Il1r2	IL1R2	Cytokine_and_Chemokine_Signaling	Pathway
Il1rn	IL1RN	Cytokine_and_Chemokine_Signaling	Pathway
Il22ra1	IL22RA1	Cytokine_and_Chemokine_Signaling	Pathway
Il23r	IL23R	Cytokine_and_Chemokine_Signaling	Pathway
Il24	IL24	Cytokine_and_Chemokine_Signaling	Pathway
Il2rb	IL2RB	Cytokine_and_Chemokine_Signaling	Pathway
Il2rg	IL2RG	Cytokine_and_Chemokine_Signaling	Pathway
Il33	IL33	Cytokine_and_Chemokine_Signaling	Pathway
Il6	IL6	Cytokine_and_Chemokine_Signaling	Pathway
Il6ra	IL6RA	Cytokine_and_Chemokine_Signaling	Pathway
Jak3	JAK3	Cytokine_and_Chemokine_Signaling	Pathway
Kras	KRAS	Cytokine_and_Chemokine_Signaling	Pathway
Nfkb1	NFKB1	Cytokine_and_Chemokine_Signaling	Pathway
Nfkbia	NFKBIA	Cytokine_and_Chemokine_Signaling	Pathway
Nras	NRAS	Cytokine_and_Chemokine_Signaling	Pathway
Pf4	PF4	Cytokine_and_Chemokine_Signaling	Pathway
Pik3ca	PIK3CA	Cytokine_and_Chemokine_Signaling	Pathway
Pik3cd	PIK3CD	Cytokine_and_Chemokine_Signaling	Pathway
Pik3cg	PIK3CG	Cytokine_and_Chemokine_Signaling	Pathway
Pik3r1	PIK3R1	Cytokine_and_Chemokine_Signaling	Pathway
Pik3r2	PIK3R2	Cytokine_and_Chemokine_Signaling	Pathway
Pik3r5	PIK3R5	Cytokine_and_Chemokine_Signaling	Pathway
Prkacb	PRKACB	Cytokine_and_Chemokine_Signaling	Pathway
Rela	RELA	Cytokine_and_Chemokine_Signaling	Pathway
Rock1	ROCK1	Cytokine_and_Chemokine_Signaling	Pathway
Shc2	SHC2	Cytokine_and_Chemokine_Signaling	Pathway
Stat1	STAT1	Cytokine_and_Chemokine_Signaling	Pathway
Stat2	STAT2	Cytokine_and_Chemokine_Signaling	Pathway
Stat3	STAT3	Cytokine_and_Chemokine_Signaling	Pathway
Bbc3	BBC3	Cytotoxicity	Pathway
Cblc	CBLC	Cytotoxicity	Pathway
Cd47	CD47	Cytotoxicity	Pathway
Cntfr	CNTFR	Cytotoxicity	Pathway
Fasl	FASL	Cytotoxicity	Pathway
Ghr	GHR	Cytotoxicity	Pathway
Gzme	GZME	Cytotoxicity	Pathway
Ifi203	IFI203	Cytotoxicity	Pathway
Ifi27	IFI27	Cytotoxicity	Pathway
Ifi35	IFI35	Cytotoxicity	Pathway
Ifih1	IFIH1	Cytotoxicity	Pathway
Ifit1	IFIT1	Cytotoxicity	Pathway
Ifit2	IFIT2	Cytotoxicity	Pathway
Ifit3	IFIT3	Cytotoxicity	Pathway
Ifitm1	IFITM1	Cytotoxicity	Pathway
Ifitm2	IFITM2	Cytotoxicity	Pathway
Igf2r	IGF2R	Cytotoxicity	Pathway
Il11ra1	IL11RA1	Cytotoxicity	Pathway
Il22ra1	IL22RA1	Cytotoxicity	Pathway
Il23r	IL23R	Cytotoxicity	Pathway
Irf1	IRF1	Cytotoxicity	Pathway
Irf9	IRF9	Cytotoxicity	Pathway
Isg15	ISG15	Cytotoxicity	Pathway
Jak1	JAK1	Cytotoxicity	Pathway
Jak3	JAK3	Cytotoxicity	Pathway
Kir3dl1	KIR3DL1	Cytotoxicity	Pathway
Kir3dl2	KIR3DL2	Cytotoxicity	Pathway
Klra1	KLRA1	Cytotoxicity	Pathway
Klrb1	KLRB1	Cytotoxicity	Pathway
Klrd1	KLRD1	Cytotoxicity	Pathway
Lif	LIF	Cytotoxicity	Pathway
Mx1	MX1	Cytotoxicity	Pathway
Oas1a	OAS1A	Cytotoxicity	Pathway
Oas2	OAS2	Cytotoxicity	Pathway
Oas3	OAS3	Cytotoxicity	Pathway
Prlr	PRLR	Cytotoxicity	Pathway
Sirpa	SIRPA	Cytotoxicity	Pathway
Spry4	SPRY4	Cytotoxicity	Pathway
Stat1	STAT1	Cytotoxicity	Pathway
Stat2	STAT2	Cytotoxicity	Pathway
Tnfsf10	TNFSF10	Cytotoxicity	Pathway
Atm	ATM	DNA_Damage_Repair	Pathway
Blm	BLM	DNA_Damage_Repair	Pathway
Brca1	BRCA1	DNA_Damage_Repair	Pathway
Brca2	BRCA2	DNA_Damage_Repair	Pathway
Brip1	BRIP1	DNA_Damage_Repair	Pathway
Ccna1	CCNA1	DNA_Damage_Repair	Pathway
Ccno	CCNO	DNA_Damage_Repair	Pathway
Cdk2	CDK2	DNA_Damage_Repair	Pathway
Ddb2	DDB2	DNA_Damage_Repair	Pathway
Ercc3	ERCC3	DNA_Damage_Repair	Pathway
Exo1	EXO1	DNA_Damage_Repair	Pathway
Fanca	FANCA	DNA_Damage_Repair	Pathway
Isg15	ISG15	DNA_Damage_Repair	Pathway
Mdm2	MDM2	DNA_Damage_Repair	Pathway
Mgmt	MGMT	DNA_Damage_Repair	Pathway
Mlh1	MLH1	DNA_Damage_Repair	Pathway
Msh2	MSH2	DNA_Damage_Repair	Pathway
Msh6	MSH6	DNA_Damage_Repair	Pathway
Nbn	NBN	DNA_Damage_Repair	Pathway
Neil1	NEIL1	DNA_Damage_Repair	Pathway
Parp4	PARP4	DNA_Damage_Repair	Pathway
Pias4	PIAS4	DNA_Damage_Repair	Pathway
Pms2	PMS2	DNA_Damage_Repair	Pathway
Pold1	POLD1	DNA_Damage_Repair	Pathway
Polr2a	POLR2A	DNA_Damage_Repair	Pathway
Rad50	RAD50	DNA_Damage_Repair	Pathway
Rad51	RAD51	DNA_Damage_Repair	Pathway
Rad51c	RAD51C	DNA_Damage_Repair	Pathway
Tnks	TNKS	DNA_Damage_Repair	Pathway
Trp53	TRP53	DNA_Damage_Repair	Pathway
Uba7	UBA7	DNA_Damage_Repair	Pathway
Ubb	UBB	DNA_Damage_Repair	Pathway
Ube2t	UBE2T	DNA_Damage_Repair	Pathway
Arid1a	ARID1A	Epigenetic_Regulation	Pathway
Bnip3	BNIP3	Epigenetic_Regulation	Pathway
Brd3	BRD3	Epigenetic_Regulation	Pathway
Brd4	BRD4	Epigenetic_Regulation	Pathway
Ccnd1	CCND1	Epigenetic_Regulation	Pathway
Dnmt1	DNMT1	Epigenetic_Regulation	Pathway
Ezh2	EZH2	Epigenetic_Regulation	Pathway
Hdac11	HDAC11	Epigenetic_Regulation	Pathway
Hdac3	HDAC3	Epigenetic_Regulation	Pathway
Hdac4	HDAC4	Epigenetic_Regulation	Pathway
Hdac5	HDAC5	Epigenetic_Regulation	Pathway
Hells	HELLS	Epigenetic_Regulation	Pathway
Hmga1	HMGA1	Epigenetic_Regulation	Pathway
Ikzf1	IKZF1	Epigenetic_Regulation	Pathway
Ikzf3	IKZF3	Epigenetic_Regulation	Pathway
Kat2b	KAT2B	Epigenetic_Regulation	Pathway
Map3k12	MAP3K12	Epigenetic_Regulation	Pathway
Bmp2	BMP2	Hedgehog_Signaling	Pathway
Gas1	GAS1	Hedgehog_Signaling	Pathway
Gli1	GLI1	Hedgehog_Signaling	Pathway
Ihh	IHH	Hedgehog_Signaling	Pathway
Prkacb	PRKACB	Hedgehog_Signaling	Pathway
Prkx	PRKX	Hedgehog_Signaling	Pathway
Psmb10	PSMB10	Hedgehog_Signaling	Pathway
Psmb5	PSMB5	Hedgehog_Signaling	Pathway
Psmb8	PSMB8	Hedgehog_Signaling	Pathway
Psmb9	PSMB9	Hedgehog_Signaling	Pathway
Psmc4	PSMC4	Hedgehog_Signaling	Pathway
Ubb	UBB	Hedgehog_Signaling	Pathway
Wnt10a	WNT10A	Hedgehog_Signaling	Pathway
Wnt11	WNT11	Hedgehog_Signaling	Pathway
Wnt2	WNT2	Hedgehog_Signaling	Pathway
Wnt2b	WNT2B	Hedgehog_Signaling	Pathway
Wnt3a	WNT3A	Hedgehog_Signaling	Pathway
Wnt4	WNT4	Hedgehog_Signaling	Pathway
Wnt5a	WNT5A	Hedgehog_Signaling	Pathway
Wnt5b	WNT5B	Hedgehog_Signaling	Pathway
Wnt7b	WNT7B	Hedgehog_Signaling	Pathway
Akt1	AKT1	Hypoxia	Pathway
Aldoa	ALDOA	Hypoxia	Pathway
Angpt1	ANGPT1	Hypoxia	Pathway
Angpt2	ANGPT2	Hypoxia	Pathway
Cdkn1a	CDKN1A	Hypoxia	Pathway
Cybb	CYBB	Hypoxia	Pathway
Edn1	EDN1	Hypoxia	Pathway
Egf	EGF	Hypoxia	Pathway
Egfr	EGFR	Hypoxia	Pathway
Eif4ebp1	EIF4EBP1	Hypoxia	Pathway
Eno1	ENO1	Hypoxia	Pathway
Erbb2	ERBB2	Hypoxia	Pathway
Flt1	FLT1	Hypoxia	Pathway
Hif1a	HIF1A	Hypoxia	Pathway
Hk1	HK1	Hypoxia	Pathway
Hk2	HK2	Hypoxia	Pathway
Il6	IL6	Hypoxia	Pathway
Il6ra	IL6RA	Hypoxia	Pathway
Ldha	LDHA	Hypoxia	Pathway
Mtor	MTOR	Hypoxia	Pathway
Nfkb1	NFKB1	Hypoxia	Pathway
Nos2	NOS2	Hypoxia	Pathway
Pdk1	PDK1	Hypoxia	Pathway
Pfkfb3	PFKFB3	Hypoxia	Pathway
Pik3ca	PIK3CA	Hypoxia	Pathway
Pik3cd	PIK3CD	Hypoxia	Pathway
Pik3cg	PIK3CG	Hypoxia	Pathway
Pik3r1	PIK3R1	Hypoxia	Pathway
Pik3r2	PIK3R2	Hypoxia	Pathway
Pik3r5	PIK3R5	Hypoxia	Pathway
Prkca	PRKCA	Hypoxia	Pathway
Rela	RELA	Hypoxia	Pathway
Rps6kb1	RPS6KB1	Hypoxia	Pathway
Slc2a1	SLC2A1	Hypoxia	Pathway
Stat3	STAT3	Hypoxia	Pathway
Vegfa	VEGFA	Hypoxia	Pathway
Vhl	VHL	Hypoxia	Pathway
Cd2	CD2	Immune_Cell_Adhesion_and_Migration	Pathway
Cd200r1	CD200R1	Immune_Cell_Adhesion_and_Migration	Pathway
Cd274	CD274	Immune_Cell_Adhesion_and_Migration	Pathway
Cd276	CD276	Immune_Cell_Adhesion_and_Migration	Pathway
Cd28	CD28	Immune_Cell_Adhesion_and_Migration	Pathway
Cd40	CD40	Immune_Cell_Adhesion_and_Migration	Pathway
Cd40lg	CD40LG	Immune_Cell_Adhesion_and_Migration	Pathway
Cd80	CD80	Immune_Cell_Adhesion_and_Migration	Pathway
Cd86	CD86	Immune_Cell_Adhesion_and_Migration	Pathway
Cd8b1	CD8B1	Immune_Cell_Adhesion_and_Migration	Pathway
Cdh1	CDH1	Immune_Cell_Adhesion_and_Migration	Pathway
Cdh2	CDH2	Immune_Cell_Adhesion_and_Migration	Pathway
Cdh5	CDH5	Immune_Cell_Adhesion_and_Migration	Pathway
Clec14a	CLEC14A	Immune_Cell_Adhesion_and_Migration	Pathway
Clec4e	CLEC4E	Immune_Cell_Adhesion_and_Migration	Pathway
Clec5a	CLEC5A	Immune_Cell_Adhesion_and_Migration	Pathway
Clec7a	CLEC7A	Immune_Cell_Adhesion_and_Migration	Pathway
Ctnnb1	CTNNB1	Immune_Cell_Adhesion_and_Migration	Pathway
Cxcl12	CXCL12	Immune_Cell_Adhesion_and_Migration	Pathway
Cxcr4	CXCR4	Immune_Cell_Adhesion_and_Migration	Pathway
Cxcr5	CXCR5	Immune_Cell_Adhesion_and_Migration	Pathway
Cybb	CYBB	Immune_Cell_Adhesion_and_Migration	Pathway
H2-D1	H2-D1	Immune_Cell_Adhesion_and_Migration	Pathway
H2-DMa	H2-DMA	Immune_Cell_Adhesion_and_Migration	Pathway
H2-K1	H2-K1	Immune_Cell_Adhesion_and_Migration	Pathway
H2-M3	H2-M3	Immune_Cell_Adhesion_and_Migration	Pathway
H2-Ob	H2-OB	Immune_Cell_Adhesion_and_Migration	Pathway
H2-Q1	H2-Q1	Immune_Cell_Adhesion_and_Migration	Pathway
H2-Q10	H2-Q10	Immune_Cell_Adhesion_and_Migration	Pathway
H2-Q2	H2-Q2	Immune_Cell_Adhesion_and_Migration	Pathway
H2-T23	H2-T23	Immune_Cell_Adhesion_and_Migration	Pathway
Icam1	ICAM1	Immune_Cell_Adhesion_and_Migration	Pathway
Icam2	ICAM2	Immune_Cell_Adhesion_and_Migration	Pathway
Icam5	ICAM5	Immune_Cell_Adhesion_and_Migration	Pathway
Icos	ICOS	Immune_Cell_Adhesion_and_Migration	Pathway
Icosl	ICOSL	Immune_Cell_Adhesion_and_Migration	Pathway
Itga1	ITGA1	Immune_Cell_Adhesion_and_Migration	Pathway
Itga4	ITGA4	Immune_Cell_Adhesion_and_Migration	Pathway
Itga6	ITGA6	Immune_Cell_Adhesion_and_Migration	Pathway
Itgal	ITGAL	Immune_Cell_Adhesion_and_Migration	Pathway
Itgav	ITGAV	Immune_Cell_Adhesion_and_Migration	Pathway
Itgax	ITGAX	Immune_Cell_Adhesion_and_Migration	Pathway
Itgb2	ITGB2	Immune_Cell_Adhesion_and_Migration	Pathway
Itgb3	ITGB3	Immune_Cell_Adhesion_and_Migration	Pathway
Itgb8	ITGB8	Immune_Cell_Adhesion_and_Migration	Pathway
Mmp9	MMP9	Immune_Cell_Adhesion_and_Migration	Pathway
Ncam1	NCAM1	Immune_Cell_Adhesion_and_Migration	Pathway
Nectin2	NECTIN2	Immune_Cell_Adhesion_and_Migration	Pathway
Pdcd1	PDCD1	Immune_Cell_Adhesion_and_Migration	Pathway
Pdcd1lg2	PDCD1LG2	Immune_Cell_Adhesion_and_Migration	Pathway
Pecam1	PECAM1	Immune_Cell_Adhesion_and_Migration	Pathway
Pik3ca	PIK3CA	Immune_Cell_Adhesion_and_Migration	Pathway
Pik3cd	PIK3CD	Immune_Cell_Adhesion_and_Migration	Pathway
Pik3cg	PIK3CG	Immune_Cell_Adhesion_and_Migration	Pathway
Pik3r1	PIK3R1	Immune_Cell_Adhesion_and_Migration	Pathway
Pik3r2	PIK3R2	Immune_Cell_Adhesion_and_Migration	Pathway
Pik3r5	PIK3R5	Immune_Cell_Adhesion_and_Migration	Pathway
Prkca	PRKCA	Immune_Cell_Adhesion_and_Migration	Pathway
Ptpn11	PTPN11	Immune_Cell_Adhesion_and_Migration	Pathway
Ptprc	PTPRC	Immune_Cell_Adhesion_and_Migration	Pathway
Pvr	PVR	Immune_Cell_Adhesion_and_Migration	Pathway
Rock1	ROCK1	Immune_Cell_Adhesion_and_Migration	Pathway
Sele	SELE	Immune_Cell_Adhesion_and_Migration	Pathway
Selp	SELP	Immune_Cell_Adhesion_and_Migration	Pathway
Siglec1	SIGLEC1	Immune_Cell_Adhesion_and_Migration	Pathway
Tigit	TIGIT	Immune_Cell_Adhesion_and_Migration	Pathway
Vcam1	VCAM1	Immune_Cell_Adhesion_and_Migration	Pathway
Vcan	VCAN	Immune_Cell_Adhesion_and_Migration	Pathway
Vtcn1	VTCN1	Immune_Cell_Adhesion_and_Migration	Pathway
A2m	A2M	Immune_Cell_Localization_to_Tumors	Pathway
Adgre1	ADGRE1	Immune_Cell_Localization_to_Tumors	Pathway
Angpt2	ANGPT2	Immune_Cell_Localization_to_Tumors	Pathway
Atf3	ATF3	Immune_Cell_Localization_to_Tumors	Pathway
Axl	AXL	Immune_Cell_Localization_to_Tumors	Pathway
Batf3	BATF3	Immune_Cell_Localization_to_Tumors	Pathway
Blk	BLK	Immune_Cell_Localization_to_Tumors	Pathway
Ccl1	CCL1	Immune_Cell_Localization_to_Tumors	Pathway
Ccl11	CCL11	Immune_Cell_Localization_to_Tumors	Pathway
Ccl17	CCL17	Immune_Cell_Localization_to_Tumors	Pathway
Ccl19	CCL19	Immune_Cell_Localization_to_Tumors	Pathway
Ccl20	CCL20	Immune_Cell_Localization_to_Tumors	Pathway
Ccl21a	CCL21A	Immune_Cell_Localization_to_Tumors	Pathway
Ccl22	CCL22	Immune_Cell_Localization_to_Tumors	Pathway
Ccl24	CCL24	Immune_Cell_Localization_to_Tumors	Pathway
Ccl25	CCL25	Immune_Cell_Localization_to_Tumors	Pathway
Ccl26	CCL26	Immune_Cell_Localization_to_Tumors	Pathway
Ccl27a	CCL27A	Immune_Cell_Localization_to_Tumors	Pathway
Ccl28	CCL28	Immune_Cell_Localization_to_Tumors	Pathway
Ccl3	CCL3	Immune_Cell_Localization_to_Tumors	Pathway
Ccl4	CCL4	Immune_Cell_Localization_to_Tumors	Pathway
Ccl5	CCL5	Immune_Cell_Localization_to_Tumors	Pathway
Ccl8	CCL8	Immune_Cell_Localization_to_Tumors	Pathway
Ccr2	CCR2	Immune_Cell_Localization_to_Tumors	Pathway
Ccr4	CCR4	Immune_Cell_Localization_to_Tumors	Pathway
Ccr5	CCR5	Immune_Cell_Localization_to_Tumors	Pathway
Ccr9	CCR9	Immune_Cell_Localization_to_Tumors	Pathway
Cd163	CD163	Immune_Cell_Localization_to_Tumors	Pathway
Cd1d1	CD1D1	Immune_Cell_Localization_to_Tumors	Pathway
Cd2	CD2	Immune_Cell_Localization_to_Tumors	Pathway
Cd200r1	CD200R1	Immune_Cell_Localization_to_Tumors	Pathway
Cd209e	CD209E	Immune_Cell_Localization_to_Tumors	Pathway
Cd27	CD27	Immune_Cell_Localization_to_Tumors	Pathway
Cd274	CD274	Immune_Cell_Localization_to_Tumors	Pathway
Cd276	CD276	Immune_Cell_Localization_to_Tumors	Pathway
Cd36	CD36	Immune_Cell_Localization_to_Tumors	Pathway
Cd38	CD38	Immune_Cell_Localization_to_Tumors	Pathway
Cd40lg	CD40LG	Immune_Cell_Localization_to_Tumors	Pathway
Cd47	CD47	Immune_Cell_Localization_to_Tumors	Pathway
Cd5	CD5	Immune_Cell_Localization_to_Tumors	Pathway
Cd68	CD68	Immune_Cell_Localization_to_Tumors	Pathway
Cd7	CD7	Immune_Cell_Localization_to_Tumors	Pathway
Cd70	CD70	Immune_Cell_Localization_to_Tumors	Pathway
Cd79a	CD79A	Immune_Cell_Localization_to_Tumors	Pathway
Cd80	CD80	Immune_Cell_Localization_to_Tumors	Pathway
Cd84	CD84	Immune_Cell_Localization_to_Tumors	Pathway
Cd86	CD86	Immune_Cell_Localization_to_Tumors	Pathway
Cd8b1	CD8B1	Immune_Cell_Localization_to_Tumors	Pathway
Cdh1	CDH1	Immune_Cell_Localization_to_Tumors	Pathway
Cdh5	CDH5	Immune_Cell_Localization_to_Tumors	Pathway
Ceacam3	CEACAM3	Immune_Cell_Localization_to_Tumors	Pathway
Clec14a	CLEC14A	Immune_Cell_Localization_to_Tumors	Pathway
Clec4e	CLEC4E	Immune_Cell_Localization_to_Tumors	Pathway
Clec5a	CLEC5A	Immune_Cell_Localization_to_Tumors	Pathway
Clec7a	CLEC7A	Immune_Cell_Localization_to_Tumors	Pathway
Cmklr1	CMKLR1	Immune_Cell_Localization_to_Tumors	Pathway
Cpa3	CPA3	Immune_Cell_Localization_to_Tumors	Pathway
Csf1r	CSF1R	Immune_Cell_Localization_to_Tumors	Pathway
Csf2	CSF2	Immune_Cell_Localization_to_Tumors	Pathway
Csf3	CSF3	Immune_Cell_Localization_to_Tumors	Pathway
Ctsw	CTSW	Immune_Cell_Localization_to_Tumors	Pathway
Cx3cl1	CX3CL1	Immune_Cell_Localization_to_Tumors	Pathway
Cxcl1	CXCL1	Immune_Cell_Localization_to_Tumors	Pathway
Cxcl12	CXCL12	Immune_Cell_Localization_to_Tumors	Pathway
Cxcl13	CXCL13	Immune_Cell_Localization_to_Tumors	Pathway
Cxcl14	CXCL14	Immune_Cell_Localization_to_Tumors	Pathway
Cxcl15	CXCL15	Immune_Cell_Localization_to_Tumors	Pathway
Cxcl16	CXCL16	Immune_Cell_Localization_to_Tumors	Pathway
Cxcl2	CXCL2	Immune_Cell_Localization_to_Tumors	Pathway
Cxcl3	CXCL3	Immune_Cell_Localization_to_Tumors	Pathway
Cxcl5	CXCL5	Immune_Cell_Localization_to_Tumors	Pathway
Cxcl9	CXCL9	Immune_Cell_Localization_to_Tumors	Pathway
Cxcr2	CXCR2	Immune_Cell_Localization_to_Tumors	Pathway
Cxcr4	CXCR4	Immune_Cell_Localization_to_Tumors	Pathway
Cxcr5	CXCR5	Immune_Cell_Localization_to_Tumors	Pathway
Cybb	CYBB	Immune_Cell_Localization_to_Tumors	Pathway
Egr1	EGR1	Immune_Cell_Localization_to_Tumors	Pathway
Epcam	EPCAM	Immune_Cell_Localization_to_Tumors	Pathway
F2rl1	F2RL1	Immune_Cell_Localization_to_Tumors	Pathway
Fap	FAP	Immune_Cell_Localization_to_Tumors	Pathway
Fas	FAS	Immune_Cell_Localization_to_Tumors	Pathway
Fcer1a	FCER1A	Immune_Cell_Localization_to_Tumors	Pathway
Fcgr4	FCGR4	Immune_Cell_Localization_to_Tumors	Pathway
Fcnb	FCNB	Immune_Cell_Localization_to_Tumors	Pathway
Fcrlb	FCRLB	Immune_Cell_Localization_to_Tumors	Pathway
Flt1	FLT1	Immune_Cell_Localization_to_Tumors	Pathway
Fpr1	FPR1	Immune_Cell_Localization_to_Tumors	Pathway
Fpr3	FPR3	Immune_Cell_Localization_to_Tumors	Pathway
Fyn	FYN	Immune_Cell_Localization_to_Tumors	Pathway
Gm5150	GM5150	Immune_Cell_Localization_to_Tumors	Pathway
Gzme	GZME	Immune_Cell_Localization_to_Tumors	Pathway
H2-DMa	H2-DMA	Immune_Cell_Localization_to_Tumors	Pathway
H2-Ob	H2-OB	Immune_Cell_Localization_to_Tumors	Pathway
H2-T23	H2-T23	Immune_Cell_Localization_to_Tumors	Pathway
Hck	HCK	Immune_Cell_Localization_to_Tumors	Pathway
Hdc	HDC	Immune_Cell_Localization_to_Tumors	Pathway
Hsd11b1	HSD11B1	Immune_Cell_Localization_to_Tumors	Pathway
Icam1	ICAM1	Immune_Cell_Localization_to_Tumors	Pathway
Icam2	ICAM2	Immune_Cell_Localization_to_Tumors	Pathway
Icam5	ICAM5	Immune_Cell_Localization_to_Tumors	Pathway
Icos	ICOS	Immune_Cell_Localization_to_Tumors	Pathway
Icosl	ICOSL	Immune_Cell_Localization_to_Tumors	Pathway
Ido1	IDO1	Immune_Cell_Localization_to_Tumors	Pathway
Ifi203	IFI203	Immune_Cell_Localization_to_Tumors	Pathway
Ifi27	IFI27	Immune_Cell_Localization_to_Tumors	Pathway
Ifi35	IFI35	Immune_Cell_Localization_to_Tumors	Pathway
Ifih1	IFIH1	Immune_Cell_Localization_to_Tumors	Pathway
Ifit1	IFIT1	Immune_Cell_Localization_to_Tumors	Pathway
Ifit2	IFIT2	Immune_Cell_Localization_to_Tumors	Pathway
Ifitm1	IFITM1	Immune_Cell_Localization_to_Tumors	Pathway
Ifitm2	IFITM2	Immune_Cell_Localization_to_Tumors	Pathway
Ifna1	IFNA1	Immune_Cell_Localization_to_Tumors	Pathway
Ifnar1	IFNAR1	Immune_Cell_Localization_to_Tumors	Pathway
Ihh	IHH	Immune_Cell_Localization_to_Tumors	Pathway
Il10	IL10	Immune_Cell_Localization_to_Tumors	Pathway
Il10ra	IL10RA	Immune_Cell_Localization_to_Tumors	Pathway
Il11	IL11	Immune_Cell_Localization_to_Tumors	Pathway
Il15	IL15	Immune_Cell_Localization_to_Tumors	Pathway
Il16	IL16	Immune_Cell_Localization_to_Tumors	Pathway
Il18	IL18	Immune_Cell_Localization_to_Tumors	Pathway
Il18bp	IL18BP	Immune_Cell_Localization_to_Tumors	Pathway
Il1a	IL1A	Immune_Cell_Localization_to_Tumors	Pathway
Il1b	IL1B	Immune_Cell_Localization_to_Tumors	Pathway
Il1r2	IL1R2	Immune_Cell_Localization_to_Tumors	Pathway
Il1rn	IL1RN	Immune_Cell_Localization_to_Tumors	Pathway
Il22ra1	IL22RA1	Immune_Cell_Localization_to_Tumors	Pathway
Il23r	IL23R	Immune_Cell_Localization_to_Tumors	Pathway
Il2rb	IL2RB	Immune_Cell_Localization_to_Tumors	Pathway
Il2rg	IL2RG	Immune_Cell_Localization_to_Tumors	Pathway
Il33	IL33	Immune_Cell_Localization_to_Tumors	Pathway
Il6ra	IL6RA	Immune_Cell_Localization_to_Tumors	Pathway
Irf1	IRF1	Immune_Cell_Localization_to_Tumors	Pathway
Irf5	IRF5	Immune_Cell_Localization_to_Tumors	Pathway
Itga1	ITGA1	Immune_Cell_Localization_to_Tumors	Pathway
Itga4	ITGA4	Immune_Cell_Localization_to_Tumors	Pathway
Itga6	ITGA6	Immune_Cell_Localization_to_Tumors	Pathway
Itgal	ITGAL	Immune_Cell_Localization_to_Tumors	Pathway
Itgax	ITGAX	Immune_Cell_Localization_to_Tumors	Pathway
Itgb2	ITGB2	Immune_Cell_Localization_to_Tumors	Pathway
Itgb3	ITGB3	Immune_Cell_Localization_to_Tumors	Pathway
Jak3	JAK3	Immune_Cell_Localization_to_Tumors	Pathway
Kir3dl1	KIR3DL1	Immune_Cell_Localization_to_Tumors	Pathway
Kir3dl2	KIR3DL2	Immune_Cell_Localization_to_Tumors	Pathway
Klra1	KLRA1	Immune_Cell_Localization_to_Tumors	Pathway
Klrb1	KLRB1	Immune_Cell_Localization_to_Tumors	Pathway
Klrd1	KLRD1	Immune_Cell_Localization_to_Tumors	Pathway
Lag3	LAG3	Immune_Cell_Localization_to_Tumors	Pathway
Lck	LCK	Immune_Cell_Localization_to_Tumors	Pathway
Ldha	LDHA	Immune_Cell_Localization_to_Tumors	Pathway
Ldhb	LDHB	Immune_Cell_Localization_to_Tumors	Pathway
Lilra5	LILRA5	Immune_Cell_Localization_to_Tumors	Pathway
Loxl2	LOXL2	Immune_Cell_Localization_to_Tumors	Pathway
Ly9	LY9	Immune_Cell_Localization_to_Tumors	Pathway
Ly96	LY96	Immune_Cell_Localization_to_Tumors	Pathway
Lyz1	LYZ1	Immune_Cell_Localization_to_Tumors	Pathway
Marco	MARCO	Immune_Cell_Localization_to_Tumors	Pathway
Mfge8	MFGE8	Immune_Cell_Localization_to_Tumors	Pathway
Mill2	MILL2	Immune_Cell_Localization_to_Tumors	Pathway
Mmrn2	MMRN2	Immune_Cell_Localization_to_Tumors	Pathway
Ms4a2	MS4A2	Immune_Cell_Localization_to_Tumors	Pathway
Ms4a6b	MS4A6B	Immune_Cell_Localization_to_Tumors	Pathway
Myct1	MYCT1	Immune_Cell_Localization_to_Tumors	Pathway
Ncam1	NCAM1	Immune_Cell_Localization_to_Tumors	Pathway
Nfam1	NFAM1	Immune_Cell_Localization_to_Tumors	Pathway
Nfatc2	NFATC2	Immune_Cell_Localization_to_Tumors	Pathway
Nkg7	NKG7	Immune_Cell_Localization_to_Tumors	Pathway
Nlrp3	NLRP3	Immune_Cell_Localization_to_Tumors	Pathway
Nod2	NOD2	Immune_Cell_Localization_to_Tumors	Pathway
Nt5e	NT5E	Immune_Cell_Localization_to_Tumors	Pathway
Oas3	OAS3	Immune_Cell_Localization_to_Tumors	Pathway
Otoa	OTOA	Immune_Cell_Localization_to_Tumors	Pathway
P2ry13	P2RY13	Immune_Cell_Localization_to_Tumors	Pathway
Pcdhb11	PCDHB11	Immune_Cell_Localization_to_Tumors	Pathway
Pdcd1	PDCD1	Immune_Cell_Localization_to_Tumors	Pathway
Pdcd1lg2	PDCD1LG2	Immune_Cell_Localization_to_Tumors	Pathway
Pecam1	PECAM1	Immune_Cell_Localization_to_Tumors	Pathway
Pf4	PF4	Immune_Cell_Localization_to_Tumors	Pathway
Pirb	PIRB	Immune_Cell_Localization_to_Tumors	Pathway
Pnoc	PNOC	Immune_Cell_Localization_to_Tumors	Pathway
Prom1	PROM1	Immune_Cell_Localization_to_Tumors	Pathway
Psmb10	PSMB10	Immune_Cell_Localization_to_Tumors	Pathway
Psmb5	PSMB5	Immune_Cell_Localization_to_Tumors	Pathway
Psmb9	PSMB9	Immune_Cell_Localization_to_Tumors	Pathway
Ptger4	PTGER4	Immune_Cell_Localization_to_Tumors	Pathway
Ptgs2	PTGS2	Immune_Cell_Localization_to_Tumors	Pathway
Ptprc	PTPRC	Immune_Cell_Localization_to_Tumors	Pathway
Ren1	REN1	Immune_Cell_Localization_to_Tumors	Pathway
Robo4	ROBO4	Immune_Cell_Localization_to_Tumors	Pathway
Ror2	ROR2	Immune_Cell_Localization_to_Tumors	Pathway
S100a8	S100A8	Immune_Cell_Localization_to_Tumors	Pathway
S100a9	S100A9	Immune_Cell_Localization_to_Tumors	Pathway
Sele	SELE	Immune_Cell_Localization_to_Tumors	Pathway
Selp	SELP	Immune_Cell_Localization_to_Tumors	Pathway
Serpina1a	SERPINA1A	Immune_Cell_Localization_to_Tumors	Pathway
Sh2d1a	SH2D1A	Immune_Cell_Localization_to_Tumors	Pathway
Siglec1	SIGLEC1	Immune_Cell_Localization_to_Tumors	Pathway
Siglecf	SIGLECF	Immune_Cell_Localization_to_Tumors	Pathway
Sirpa	SIRPA	Immune_Cell_Localization_to_Tumors	Pathway
Slc11a1	SLC11A1	Immune_Cell_Localization_to_Tumors	Pathway
Spib	SPIB	Immune_Cell_Localization_to_Tumors	Pathway
Stat1	STAT1	Immune_Cell_Localization_to_Tumors	Pathway
Stat4	STAT4	Immune_Cell_Localization_to_Tumors	Pathway
Tcl1	TCL1	Immune_Cell_Localization_to_Tumors	Pathway
Tgfb2	TGFB2	Immune_Cell_Localization_to_Tumors	Pathway
Thbd	THBD	Immune_Cell_Localization_to_Tumors	Pathway
Tigit	TIGIT	Immune_Cell_Localization_to_Tumors	Pathway
Tlr1	TLR1	Immune_Cell_Localization_to_Tumors	Pathway
Tlr2	TLR2	Immune_Cell_Localization_to_Tumors	Pathway
Tlr8	TLR8	Immune_Cell_Localization_to_Tumors	Pathway
Tlr9	TLR9	Immune_Cell_Localization_to_Tumors	Pathway
Tmem140	TMEM140	Immune_Cell_Localization_to_Tumors	Pathway
Tnfrsf17	TNFRSF17	Immune_Cell_Localization_to_Tumors	Pathway
Tpsab1	TPSAB1	Immune_Cell_Localization_to_Tumors	Pathway
Trem1	TREM1	Immune_Cell_Localization_to_Tumors	Pathway
Tslp	TSLP	Immune_Cell_Localization_to_Tumors	Pathway
Twf1	TWF1	Immune_Cell_Localization_to_Tumors	Pathway
Twist2	TWIST2	Immune_Cell_Localization_to_Tumors	Pathway
Ulbp1	ULBP1	Immune_Cell_Localization_to_Tumors	Pathway
Vcam1	VCAM1	Immune_Cell_Localization_to_Tumors	Pathway
Vegfa	VEGFA	Immune_Cell_Localization_to_Tumors	Pathway
Vegfc	VEGFC	Immune_Cell_Localization_to_Tumors	Pathway
Zap70	ZAP70	Immune_Cell_Localization_to_Tumors	Pathway
Adm	ADM	Immunometabolism	Pathway
Akt1	AKT1	Immunometabolism	Pathway
Aldoa	ALDOA	Immunometabolism	Pathway
Aldoc	ALDOC	Immunometabolism	Pathway
Angptl4	ANGPTL4	Immunometabolism	Pathway
Aqp9	AQP9	Immunometabolism	Pathway
Arnt2	ARNT2	Immunometabolism	Pathway
Batf3	BATF3	Immunometabolism	Pathway
Bcat1	BCAT1	Immunometabolism	Pathway
Ccl22	CCL22	Immunometabolism	Pathway
Cd1d1	CD1D1	Immunometabolism	Pathway
Cd2	CD2	Immunometabolism	Pathway
Cd274	CD274	Immunometabolism	Pathway
Cd300a	CD300A	Immunometabolism	Pathway
Cd5	CD5	Immunometabolism	Pathway
Cd70	CD70	Immunometabolism	Pathway
Cx3cl1	CX3CL1	Immunometabolism	Pathway
Cxcl1	CXCL1	Immunometabolism	Pathway
Deptor	DEPTOR	Immunometabolism	Pathway
Egr1	EGR1	Immunometabolism	Pathway
Eif4ebp1	EIF4EBP1	Immunometabolism	Pathway
Eno1	ENO1	Immunometabolism	Pathway
F2rl1	F2RL1	Immunometabolism	Pathway
Fas	FAS	Immunometabolism	Pathway
Fbp1	FBP1	Immunometabolism	Pathway
Fut4	FUT4	Immunometabolism	Pathway
Gls	GLS	Immunometabolism	Pathway
Glud1	GLUD1	Immunometabolism	Pathway
Got1	GOT1	Immunometabolism	Pathway
Got2	GOT2	Immunometabolism	Pathway
Hif1a	HIF1A	Immunometabolism	Pathway
Hk1	HK1	Immunometabolism	Pathway
Hk2	HK2	Immunometabolism	Pathway
Hras	HRAS	Immunometabolism	Pathway
Icam1	ICAM1	Immunometabolism	Pathway
Ido1	IDO1	Immunometabolism	Pathway
Ifi27	IFI27	Immunometabolism	Pathway
Ifit3	IFIT3	Immunometabolism	Pathway
Il1a	IL1A	Immunometabolism	Pathway
Il1b	IL1B	Immunometabolism	Pathway
Il23r	IL23R	Immunometabolism	Pathway
Il33	IL33	Immunometabolism	Pathway
Il6	IL6	Immunometabolism	Pathway
Irf9	IRF9	Immunometabolism	Pathway
Isg15	ISG15	Immunometabolism	Pathway
Itga1	ITGA1	Immunometabolism	Pathway
Kras	KRAS	Immunometabolism	Pathway
Lck	LCK	Immunometabolism	Pathway
Ldha	LDHA	Immunometabolism	Pathway
Ldhb	LDHB	Immunometabolism	Pathway
Mtor	MTOR	Immunometabolism	Pathway
Mx1	MX1	Immunometabolism	Pathway
Ndufa4l2	NDUFA4L2	Immunometabolism	Pathway
Oas1a	OAS1A	Immunometabolism	Pathway
Oas2	OAS2	Immunometabolism	Pathway
Pck2	PCK2	Immunometabolism	Pathway
Pcx	PCX	Immunometabolism	Pathway
Pdk1	PDK1	Immunometabolism	Pathway
Pfkfb3	PFKFB3	Immunometabolism	Pathway
Pfkm	PFKM	Immunometabolism	Pathway
Pik3ca	PIK3CA	Immunometabolism	Pathway
Pik3r1	PIK3R1	Immunometabolism	Pathway
Pik3r2	PIK3R2	Immunometabolism	Pathway
Pparg	PPARG	Immunometabolism	Pathway
Ppargc1b	PPARGC1B	Immunometabolism	Pathway
Prkca	PRKCA	Immunometabolism	Pathway
Prr5	PRR5	Immunometabolism	Pathway
Ptcd2	PTCD2	Immunometabolism	Pathway
Pten	PTEN	Immunometabolism	Pathway
Rictor	RICTOR	Immunometabolism	Pathway
Rpl23	RPL23	Immunometabolism	Pathway
Rps6kb1	RPS6KB1	Immunometabolism	Pathway
Rptor	RPTOR	Immunometabolism	Pathway
Sgk1	SGK1	Immunometabolism	Pathway
Slc11a1	SLC11A1	Immunometabolism	Pathway
Slc16a1	SLC16A1	Immunometabolism	Pathway
Slc1a5	SLC1A5	Immunometabolism	Pathway
Slc2a1	SLC2A1	Immunometabolism	Pathway
Slc7a5	SLC7A5	Immunometabolism	Pathway
Srebf1	SREBF1	Immunometabolism	Pathway
Srp54a	SRP54A	Immunometabolism	Pathway
Stat2	STAT2	Immunometabolism	Pathway
Taf3	TAF3	Immunometabolism	Pathway
Tgfb2	TGFB2	Immunometabolism	Pathway
Tpi1	TPI1	Immunometabolism	Pathway
Vhl	VHL	Immunometabolism	Pathway
B2m	B2M	Interferon_Signaling	Pathway
Egr1	EGR1	Interferon_Signaling	Pathway
Eif2ak2	EIF2AK2	Interferon_Signaling	Pathway
Flnb	FLNB	Interferon_Signaling	Pathway
Gbp2	GBP2	Interferon_Signaling	Pathway
Gbp2b	GBP2B	Interferon_Signaling	Pathway
Gbp3	GBP3	Interferon_Signaling	Pathway
Ghr	GHR	Interferon_Signaling	Pathway
H2-D1	H2-D1	Interferon_Signaling	Pathway
H2-K1	H2-K1	Interferon_Signaling	Pathway
H2-Q1	H2-Q1	Interferon_Signaling	Pathway
H2-Q10	H2-Q10	Interferon_Signaling	Pathway
H2-Q2	H2-Q2	Interferon_Signaling	Pathway
H2-T23	H2-T23	Interferon_Signaling	Pathway
Icam1	ICAM1	Interferon_Signaling	Pathway
Ifi203	IFI203	Interferon_Signaling	Pathway
Ifi27	IFI27	Interferon_Signaling	Pathway
Ifi35	IFI35	Interferon_Signaling	Pathway
Ifih1	IFIH1	Interferon_Signaling	Pathway
Ifit1	IFIT1	Interferon_Signaling	Pathway
Ifit2	IFIT2	Interferon_Signaling	Pathway
Ifit3	IFIT3	Interferon_Signaling	Pathway
Ifitm1	IFITM1	Interferon_Signaling	Pathway
Ifitm2	IFITM2	Interferon_Signaling	Pathway
Ifna1	IFNA1	Interferon_Signaling	Pathway
Ifnar1	IFNAR1	Interferon_Signaling	Pathway
Igf2r	IGF2R	Interferon_Signaling	Pathway
Irf1	IRF1	Interferon_Signaling	Pathway
Irf2	IRF2	Interferon_Signaling	Pathway
Irf3	IRF3	Interferon_Signaling	Pathway
Irf5	IRF5	Interferon_Signaling	Pathway
Irf7	IRF7	Interferon_Signaling	Pathway
Irf9	IRF9	Interferon_Signaling	Pathway
Isg15	ISG15	Interferon_Signaling	Pathway
Jak1	JAK1	Interferon_Signaling	Pathway
Mx1	MX1	Interferon_Signaling	Pathway
Ncam1	NCAM1	Interferon_Signaling	Pathway
Oas1a	OAS1A	Interferon_Signaling	Pathway
Oas2	OAS2	Interferon_Signaling	Pathway
Oas3	OAS3	Interferon_Signaling	Pathway
Oasl1	OASL1	Interferon_Signaling	Pathway
Psmb8	PSMB8	Interferon_Signaling	Pathway
Ptpn11	PTPN11	Interferon_Signaling	Pathway
Rsad2	RSAD2	Interferon_Signaling	Pathway
Socs1	SOCS1	Interferon_Signaling	Pathway
Stat1	STAT1	Interferon_Signaling	Pathway
Stat2	STAT2	Interferon_Signaling	Pathway
Trim21	TRIM21	Interferon_Signaling	Pathway
Uba7	UBA7	Interferon_Signaling	Pathway
Ubb	UBB	Interferon_Signaling	Pathway
Vcam1	VCAM1	Interferon_Signaling	Pathway
Akt1	AKT1	JAK-STAT_Signaling	Pathway
Bcl2l1	BCL2L1	JAK-STAT_Signaling	Pathway
Ccnd1	CCND1	JAK-STAT_Signaling	Pathway
Ccnd2	CCND2	JAK-STAT_Signaling	Pathway
Ccnd3	CCND3	JAK-STAT_Signaling	Pathway
Cdkn1a	CDKN1A	JAK-STAT_Signaling	Pathway
Cntfr	CNTFR	JAK-STAT_Signaling	Pathway
Csf2	CSF2	JAK-STAT_Signaling	Pathway
Csf2rb	CSF2RB	JAK-STAT_Signaling	Pathway
Csf3	CSF3	JAK-STAT_Signaling	Pathway
Ghr	GHR	JAK-STAT_Signaling	Pathway
Hras	HRAS	JAK-STAT_Signaling	Pathway
Ifna1	IFNA1	JAK-STAT_Signaling	Pathway
Ifnar1	IFNAR1	JAK-STAT_Signaling	Pathway
Il10	IL10	JAK-STAT_Signaling	Pathway
Il10ra	IL10RA	JAK-STAT_Signaling	Pathway
Il11	IL11	JAK-STAT_Signaling	Pathway
Il11ra1	IL11RA1	JAK-STAT_Signaling	Pathway
Il15	IL15	JAK-STAT_Signaling	Pathway
Il22ra1	IL22RA1	JAK-STAT_Signaling	Pathway
Il23r	IL23R	JAK-STAT_Signaling	Pathway
Il24	IL24	JAK-STAT_Signaling	Pathway
Il2rb	IL2RB	JAK-STAT_Signaling	Pathway
Il2rg	IL2RG	JAK-STAT_Signaling	Pathway
Il6	IL6	JAK-STAT_Signaling	Pathway
Il6ra	IL6RA	JAK-STAT_Signaling	Pathway
Irf9	IRF9	JAK-STAT_Signaling	Pathway
Jak1	JAK1	JAK-STAT_Signaling	Pathway
Jak3	JAK3	JAK-STAT_Signaling	Pathway
Lif	LIF	JAK-STAT_Signaling	Pathway
Mtor	MTOR	JAK-STAT_Signaling	Pathway
Pias4	PIAS4	JAK-STAT_Signaling	Pathway
Pik3ca	PIK3CA	JAK-STAT_Signaling	Pathway
Pik3cd	PIK3CD	JAK-STAT_Signaling	Pathway
Pik3cg	PIK3CG	JAK-STAT_Signaling	Pathway
Pik3r1	PIK3R1	JAK-STAT_Signaling	Pathway
Pik3r2	PIK3R2	JAK-STAT_Signaling	Pathway
Pik3r5	PIK3R5	JAK-STAT_Signaling	Pathway
Prlr	PRLR	JAK-STAT_Signaling	Pathway
Ptpn11	PTPN11	JAK-STAT_Signaling	Pathway
Socs1	SOCS1	JAK-STAT_Signaling	Pathway
Stat1	STAT1	JAK-STAT_Signaling	Pathway
Stat2	STAT2	JAK-STAT_Signaling	Pathway
Stat3	STAT3	JAK-STAT_Signaling	Pathway
Stat4	STAT4	JAK-STAT_Signaling	Pathway
Tslp	TSLP	JAK-STAT_Signaling	Pathway
Apc	APC	Killing_of_Cancer_Cells	Pathway
Bad	BAD	Killing_of_Cancer_Cells	Pathway
Bax	BAX	Killing_of_Cancer_Cells	Pathway
Bbc3	BBC3	Killing_of_Cancer_Cells	Pathway
Bcl2l1	BCL2L1	Killing_of_Cancer_Cells	Pathway
Casp1	CASP1	Killing_of_Cancer_Cells	Pathway
Casp3	CASP3	Killing_of_Cancer_Cells	Pathway
Casp8	CASP8	Killing_of_Cancer_Cells	Pathway
Casp9	CASP9	Killing_of_Cancer_Cells	Pathway
Cblc	CBLC	Killing_of_Cancer_Cells	Pathway
Ccl11	CCL11	Killing_of_Cancer_Cells	Pathway
Ccl3	CCL3	Killing_of_Cancer_Cells	Pathway
Ccl4	CCL4	Killing_of_Cancer_Cells	Pathway
Ccl5	CCL5	Killing_of_Cancer_Cells	Pathway
Ccr2	CCR2	Killing_of_Cancer_Cells	Pathway
Ccr5	CCR5	Killing_of_Cancer_Cells	Pathway
Cd27	CD27	Killing_of_Cancer_Cells	Pathway
Cd274	CD274	Killing_of_Cancer_Cells	Pathway
Cd276	CD276	Killing_of_Cancer_Cells	Pathway
Cd47	CD47	Killing_of_Cancer_Cells	Pathway
Cd68	CD68	Killing_of_Cancer_Cells	Pathway
Cd70	CD70	Killing_of_Cancer_Cells	Pathway
Cmklr1	CMKLR1	Killing_of_Cancer_Cells	Pathway
Cntfr	CNTFR	Killing_of_Cancer_Cells	Pathway
Ctnnb1	CTNNB1	Killing_of_Cancer_Cells	Pathway
Cxcl1	CXCL1	Killing_of_Cancer_Cells	Pathway
Cxcl13	CXCL13	Killing_of_Cancer_Cells	Pathway
Cxcl16	CXCL16	Killing_of_Cancer_Cells	Pathway
Cxcl9	CXCL9	Killing_of_Cancer_Cells	Pathway
Eif2ak2	EIF2AK2	Killing_of_Cancer_Cells	Pathway
Epcam	EPCAM	Killing_of_Cancer_Cells	Pathway
Ero1l	ERO1L	Killing_of_Cancer_Cells	Pathway
Fadd	FADD	Killing_of_Cancer_Cells	Pathway
Fasl	FASL	Killing_of_Cancer_Cells	Pathway
Flnb	FLNB	Killing_of_Cancer_Cells	Pathway
Fzd9	FZD9	Killing_of_Cancer_Cells	Pathway
Gbp2	GBP2	Killing_of_Cancer_Cells	Pathway
Gbp2b	GBP2B	Killing_of_Cancer_Cells	Pathway
Gbp3	GBP3	Killing_of_Cancer_Cells	Pathway
Ghr	GHR	Killing_of_Cancer_Cells	Pathway
Gzme	GZME	Killing_of_Cancer_Cells	Pathway
H2-DMa	H2-DMA	Killing_of_Cancer_Cells	Pathway
H2-Ob	H2-OB	Killing_of_Cancer_Cells	Pathway
H2-T23	H2-T23	Killing_of_Cancer_Cells	Pathway
Hnf1a	HNF1A	Killing_of_Cancer_Cells	Pathway
Icam1	ICAM1	Killing_of_Cancer_Cells	Pathway
Icam2	ICAM2	Killing_of_Cancer_Cells	Pathway
Icam5	ICAM5	Killing_of_Cancer_Cells	Pathway
Icos	ICOS	Killing_of_Cancer_Cells	Pathway
Ido1	IDO1	Killing_of_Cancer_Cells	Pathway
Ifi203	IFI203	Killing_of_Cancer_Cells	Pathway
Ifi27	IFI27	Killing_of_Cancer_Cells	Pathway
Ifi35	IFI35	Killing_of_Cancer_Cells	Pathway
Ifih1	IFIH1	Killing_of_Cancer_Cells	Pathway
Ifit1	IFIT1	Killing_of_Cancer_Cells	Pathway
Ifit2	IFIT2	Killing_of_Cancer_Cells	Pathway
Ifit3	IFIT3	Killing_of_Cancer_Cells	Pathway
Ifitm1	IFITM1	Killing_of_Cancer_Cells	Pathway
Ifitm2	IFITM2	Killing_of_Cancer_Cells	Pathway
Igf2r	IGF2R	Killing_of_Cancer_Cells	Pathway
Ihh	IHH	Killing_of_Cancer_Cells	Pathway
Il11	IL11	Killing_of_Cancer_Cells	Pathway
Il11ra1	IL11RA1	Killing_of_Cancer_Cells	Pathway
Il15	IL15	Killing_of_Cancer_Cells	Pathway
Il1a	IL1A	Killing_of_Cancer_Cells	Pathway
Il1b	IL1B	Killing_of_Cancer_Cells	Pathway
Il22ra1	IL22RA1	Killing_of_Cancer_Cells	Pathway
Il23r	IL23R	Killing_of_Cancer_Cells	Pathway
Il2rb	IL2RB	Killing_of_Cancer_Cells	Pathway
Il6	IL6	Killing_of_Cancer_Cells	Pathway
Irf1	IRF1	Killing_of_Cancer_Cells	Pathway
Irf2	IRF2	Killing_of_Cancer_Cells	Pathway
Irf3	IRF3	Killing_of_Cancer_Cells	Pathway
Irf7	IRF7	Killing_of_Cancer_Cells	Pathway
Irf9	IRF9	Killing_of_Cancer_Cells	Pathway
Isg15	ISG15	Killing_of_Cancer_Cells	Pathway
Jak1	JAK1	Killing_of_Cancer_Cells	Pathway
Jak3	JAK3	Killing_of_Cancer_Cells	Pathway
Lag3	LAG3	Killing_of_Cancer_Cells	Pathway
Lair1	LAIR1	Killing_of_Cancer_Cells	Pathway
Lif	LIF	Killing_of_Cancer_Cells	Pathway
Ltb	LTB	Killing_of_Cancer_Cells	Pathway
Mx1	MX1	Killing_of_Cancer_Cells	Pathway
Ncam1	NCAM1	Killing_of_Cancer_Cells	Pathway
Nkg7	NKG7	Killing_of_Cancer_Cells	Pathway
Oas1a	OAS1A	Killing_of_Cancer_Cells	Pathway
Oas2	OAS2	Killing_of_Cancer_Cells	Pathway
Oas3	OAS3	Killing_of_Cancer_Cells	Pathway
Pdcd1	PDCD1	Killing_of_Cancer_Cells	Pathway
Pdcd1lg2	PDCD1LG2	Killing_of_Cancer_Cells	Pathway
Pf4	PF4	Killing_of_Cancer_Cells	Pathway
Pik3ca	PIK3CA	Killing_of_Cancer_Cells	Pathway
Pik3cg	PIK3CG	Killing_of_Cancer_Cells	Pathway
Pik3r5	PIK3R5	Killing_of_Cancer_Cells	Pathway
Prlr	PRLR	Killing_of_Cancer_Cells	Pathway
Prom1	PROM1	Killing_of_Cancer_Cells	Pathway
Psmb10	PSMB10	Killing_of_Cancer_Cells	Pathway
Psmb5	PSMB5	Killing_of_Cancer_Cells	Pathway
Psmb9	PSMB9	Killing_of_Cancer_Cells	Pathway
Pten	PTEN	Killing_of_Cancer_Cells	Pathway
Ren1	REN1	Killing_of_Cancer_Cells	Pathway
Rsad2	RSAD2	Killing_of_Cancer_Cells	Pathway
Selp	SELP	Killing_of_Cancer_Cells	Pathway
Sirpa	SIRPA	Killing_of_Cancer_Cells	Pathway
Sox11	SOX11	Killing_of_Cancer_Cells	Pathway
Sox2	SOX2	Killing_of_Cancer_Cells	Pathway
Spry4	SPRY4	Killing_of_Cancer_Cells	Pathway
Stat1	STAT1	Killing_of_Cancer_Cells	Pathway
Stat2	STAT2	Killing_of_Cancer_Cells	Pathway
Stat4	STAT4	Killing_of_Cancer_Cells	Pathway
Tigit	TIGIT	Killing_of_Cancer_Cells	Pathway
Tnfaip3	TNFAIP3	Killing_of_Cancer_Cells	Pathway
Tnfrsf11b	TNFRSF11B	Killing_of_Cancer_Cells	Pathway
Tnfrsf14	TNFRSF14	Killing_of_Cancer_Cells	Pathway
Tnfrsf17	TNFRSF17	Killing_of_Cancer_Cells	Pathway
Tnfrsf18	TNFRSF18	Killing_of_Cancer_Cells	Pathway
Tnfrsf1b	TNFRSF1B	Killing_of_Cancer_Cells	Pathway
Tnfrsf4	TNFRSF4	Killing_of_Cancer_Cells	Pathway
Tnfrsf8	TNFRSF8	Killing_of_Cancer_Cells	Pathway
Tnfrsf9	TNFRSF9	Killing_of_Cancer_Cells	Pathway
Tnfsf10	TNFSF10	Killing_of_Cancer_Cells	Pathway
Tnfsf12	TNFSF12	Killing_of_Cancer_Cells	Pathway
Tnfsf13	TNFSF13	Killing_of_Cancer_Cells	Pathway
Tnfsf18	TNFSF18	Killing_of_Cancer_Cells	Pathway
Tnfsf4	TNFSF4	Killing_of_Cancer_Cells	Pathway
Tnfsf8	TNFSF8	Killing_of_Cancer_Cells	Pathway
Tpsab1	TPSAB1	Killing_of_Cancer_Cells	Pathway
Tslp	TSLP	Killing_of_Cancer_Cells	Pathway
Vegfa	VEGFA	Killing_of_Cancer_Cells	Pathway
Wnt7b	WNT7B	Killing_of_Cancer_Cells	Pathway
Akt1	AKT1	MAPK	Pathway
Angpt1	ANGPT1	MAPK	Pathway
Angpt2	ANGPT2	MAPK	Pathway
Bad	BAD	MAPK	Pathway
Bcl2l1	BCL2L1	MAPK	Pathway
Casp3	CASP3	MAPK	Pathway
Chuk	CHUK	MAPK	Pathway
Csf1r	CSF1R	MAPK	Pathway
Dusp2	DUSP2	MAPK	Pathway
Dusp5	DUSP5	MAPK	Pathway
Egf	EGF	MAPK	Pathway
Egfr	EGFR	MAPK	Pathway
Fas	FAS	MAPK	Pathway
Fasl	FASL	MAPK	Pathway
Fgf13	FGF13	MAPK	Pathway
Fgf18	FGF18	MAPK	Pathway
Fgf9	FGF9	MAPK	Pathway
Fgfr1	FGFR1	MAPK	Pathway
Flnb	FLNB	MAPK	Pathway
Flt1	FLT1	MAPK	Pathway
Gng4	GNG4	MAPK	Pathway
Hras	HRAS	MAPK	Pathway
Ikbkb	IKBKB	MAPK	Pathway
Ikbkg	IKBKG	MAPK	Pathway
Il1a	IL1A	MAPK	Pathway
Il1b	IL1B	MAPK	Pathway
Il1r2	IL1R2	MAPK	Pathway
Kdr	KDR	MAPK	Pathway
Kras	KRAS	MAPK	Pathway
Map3k12	MAP3K12	MAPK	Pathway
Map3k5	MAP3K5	MAPK	Pathway
Map3k7	MAP3K7	MAPK	Pathway
Map3k8	MAP3K8	MAPK	Pathway
Mapk10	MAPK10	MAPK	Pathway
Mdm2	MDM2	MAPK	Pathway
Met	MET	MAPK	Pathway
Nf1	NF1	MAPK	Pathway
Nfkb1	NFKB1	MAPK	Pathway
Nfkb2	NFKB2	MAPK	Pathway
Ngfr	NGFR	MAPK	Pathway
Nras	NRAS	MAPK	Pathway
Pdgfa	PDGFA	MAPK	Pathway
Pdgfrb	PDGFRB	MAPK	Pathway
Pik3ca	PIK3CA	MAPK	Pathway
Pik3cd	PIK3CD	MAPK	Pathway
Pik3cg	PIK3CG	MAPK	Pathway
Pik3r1	PIK3R1	MAPK	Pathway
Pik3r2	PIK3R2	MAPK	Pathway
Pik3r5	PIK3R5	MAPK	Pathway
Pla1a	PLA1A	MAPK	Pathway
Prkacb	PRKACB	MAPK	Pathway
Prkca	PRKCA	MAPK	Pathway
Ptpn11	PTPN11	MAPK	Pathway
Rasal1	RASAL1	MAPK	Pathway
Rasgrf1	RASGRF1	MAPK	Pathway
Rela	RELA	MAPK	Pathway
Relb	RELB	MAPK	Pathway
Shc2	SHC2	MAPK	Pathway
Tgfb2	TGFB2	MAPK	Pathway
Tgfb3	TGFB3	MAPK	Pathway
Tgfbr1	TGFBR1	MAPK	Pathway
Tgfbr2	TGFBR2	MAPK	Pathway
Trp53	TRP53	MAPK	Pathway
Vegfa	VEGFA	MAPK	Pathway
Vegfb	VEGFB	MAPK	Pathway
Vegfc	VEGFC	MAPK	Pathway
Zap70	ZAP70	MAPK	Pathway
A2m	A2M	Matrix_Remodeling_and_Metastasis	Pathway
Bmp2	BMP2	Matrix_Remodeling_and_Metastasis	Pathway
Casp3	CASP3	Matrix_Remodeling_and_Metastasis	Pathway
Cd36	CD36	Matrix_Remodeling_and_Metastasis	Pathway
Cd47	CD47	Matrix_Remodeling_and_Metastasis	Pathway
Cdh1	CDH1	Matrix_Remodeling_and_Metastasis	Pathway
Chd9	CHD9	Matrix_Remodeling_and_Metastasis	Pathway
Col11a1	COL11A1	Matrix_Remodeling_and_Metastasis	Pathway
Col11a2	COL11A2	Matrix_Remodeling_and_Metastasis	Pathway
Col17a1	COL17A1	Matrix_Remodeling_and_Metastasis	Pathway
Col4a5	COL4A5	Matrix_Remodeling_and_Metastasis	Pathway
Col5a1	COL5A1	Matrix_Remodeling_and_Metastasis	Pathway
Col6a3	COL6A3	Matrix_Remodeling_and_Metastasis	Pathway
Comp	COMP	Matrix_Remodeling_and_Metastasis	Pathway
Ctss	CTSS	Matrix_Remodeling_and_Metastasis	Pathway
Dsc3	DSC3	Matrix_Remodeling_and_Metastasis	Pathway
Icam1	ICAM1	Matrix_Remodeling_and_Metastasis	Pathway
Icam2	ICAM2	Matrix_Remodeling_and_Metastasis	Pathway
Icam5	ICAM5	Matrix_Remodeling_and_Metastasis	Pathway
Itga1	ITGA1	Matrix_Remodeling_and_Metastasis	Pathway
Itga4	ITGA4	Matrix_Remodeling_and_Metastasis	Pathway
Itga6	ITGA6	Matrix_Remodeling_and_Metastasis	Pathway
Itgal	ITGAL	Matrix_Remodeling_and_Metastasis	Pathway
Itgav	ITGAV	Matrix_Remodeling_and_Metastasis	Pathway
Itgax	ITGAX	Matrix_Remodeling_and_Metastasis	Pathway
Itgb2	ITGB2	Matrix_Remodeling_and_Metastasis	Pathway
Itgb3	ITGB3	Matrix_Remodeling_and_Metastasis	Pathway
Itgb8	ITGB8	Matrix_Remodeling_and_Metastasis	Pathway
Jup	JUP	Matrix_Remodeling_and_Metastasis	Pathway
Kdr	KDR	Matrix_Remodeling_and_Metastasis	Pathway
Lama1	LAMA1	Matrix_Remodeling_and_Metastasis	Pathway
Lamb3	LAMB3	Matrix_Remodeling_and_Metastasis	Pathway
Lamc2	LAMC2	Matrix_Remodeling_and_Metastasis	Pathway
Loxl2	LOXL2	Matrix_Remodeling_and_Metastasis	Pathway
Mmp12	MMP12	Matrix_Remodeling_and_Metastasis	Pathway
Mmp13	MMP13	Matrix_Remodeling_and_Metastasis	Pathway
Mmp1a	MMP1A	Matrix_Remodeling_and_Metastasis	Pathway
Mmp7	MMP7	Matrix_Remodeling_and_Metastasis	Pathway
Mmp9	MMP9	Matrix_Remodeling_and_Metastasis	Pathway
Ncam1	NCAM1	Matrix_Remodeling_and_Metastasis	Pathway
Nid2	NID2	Matrix_Remodeling_and_Metastasis	Pathway
Pdgfa	PDGFA	Matrix_Remodeling_and_Metastasis	Pathway
Pecam1	PECAM1	Matrix_Remodeling_and_Metastasis	Pathway
Pkp3	PKP3	Matrix_Remodeling_and_Metastasis	Pathway
Plod2	PLOD2	Matrix_Remodeling_and_Metastasis	Pathway
Ppl	PPL	Matrix_Remodeling_and_Metastasis	Pathway
Prkca	PRKCA	Matrix_Remodeling_and_Metastasis	Pathway
Reln	RELN	Matrix_Remodeling_and_Metastasis	Pathway
Serpinh1	SERPINH1	Matrix_Remodeling_and_Metastasis	Pathway
Tgfb2	TGFB2	Matrix_Remodeling_and_Metastasis	Pathway
Tgfb3	TGFB3	Matrix_Remodeling_and_Metastasis	Pathway
Thbs1	THBS1	Matrix_Remodeling_and_Metastasis	Pathway
Vcam1	VCAM1	Matrix_Remodeling_and_Metastasis	Pathway
Vcan	VCAN	Matrix_Remodeling_and_Metastasis	Pathway
Akt1	AKT1	Metabolic_Stress	Pathway
Aqp9	AQP9	Metabolic_Stress	Pathway
Atm	ATM	Metabolic_Stress	Pathway
Ccna1	CCNA1	Metabolic_Stress	Pathway
Ccne1	CCNE1	Metabolic_Stress	Pathway
Cd300a	CD300A	Metabolic_Stress	Pathway
Cdk2	CDK2	Metabolic_Stress	Pathway
Cdk6	CDK6	Metabolic_Stress	Pathway
Cdkn1a	CDKN1A	Metabolic_Stress	Pathway
Cdkn2a	CDKN2A	Metabolic_Stress	Pathway
Cdkn2b	CDKN2B	Metabolic_Stress	Pathway
Cebpb	CEBPB	Metabolic_Stress	Pathway
Deptor	DEPTOR	Metabolic_Stress	Pathway
E2f3	E2F3	Metabolic_Stress	Pathway
Egfr	EGFR	Metabolic_Stress	Pathway
Eif4ebp1	EIF4EBP1	Metabolic_Stress	Pathway
Eno1	ENO1	Metabolic_Stress	Pathway
Erbb2	ERBB2	Metabolic_Stress	Pathway
Ero1l	ERO1L	Metabolic_Stress	Pathway
Ezh2	EZH2	Metabolic_Stress	Pathway
Fbp1	FBP1	Metabolic_Stress	Pathway
Fgfr1	FGFR1	Metabolic_Stress	Pathway
G6pdx	G6PDX	Metabolic_Stress	Pathway
Gls	GLS	Metabolic_Stress	Pathway
Got1	GOT1	Metabolic_Stress	Pathway
Got2	GOT2	Metabolic_Stress	Pathway
Hif1a	HIF1A	Metabolic_Stress	Pathway
Hk1	HK1	Metabolic_Stress	Pathway
Hk2	HK2	Metabolic_Stress	Pathway
Hmga1	HMGA1	Metabolic_Stress	Pathway
Hras	HRAS	Metabolic_Stress	Pathway
Ikbkb	IKBKB	Metabolic_Stress	Pathway
Il1a	IL1A	Metabolic_Stress	Pathway
Il6	IL6	Metabolic_Stress	Pathway
Kras	KRAS	Metabolic_Stress	Pathway
Ldha	LDHA	Metabolic_Stress	Pathway
Ldhb	LDHB	Metabolic_Stress	Pathway
Map3k5	MAP3K5	Metabolic_Stress	Pathway
Mapk10	MAPK10	Metabolic_Stress	Pathway
Mdm2	MDM2	Metabolic_Stress	Pathway
Met	MET	Metabolic_Stress	Pathway
Mtor	MTOR	Metabolic_Stress	Pathway
Nbn	NBN	Metabolic_Stress	Pathway
Nfkb1	NFKB1	Metabolic_Stress	Pathway
Nras	NRAS	Metabolic_Stress	Pathway
Pck2	PCK2	Metabolic_Stress	Pathway
Pcx	PCX	Metabolic_Stress	Pathway
Pdgfrb	PDGFRB	Metabolic_Stress	Pathway
Pdk1	PDK1	Metabolic_Stress	Pathway
Pfkfb3	PFKFB3	Metabolic_Stress	Pathway
Pfkm	PFKM	Metabolic_Stress	Pathway
Pik3ca	PIK3CA	Metabolic_Stress	Pathway
Pik3cd	PIK3CD	Metabolic_Stress	Pathway
Pik3cg	PIK3CG	Metabolic_Stress	Pathway
Pik3r1	PIK3R1	Metabolic_Stress	Pathway
Pik3r2	PIK3R2	Metabolic_Stress	Pathway
Pik3r5	PIK3R5	Metabolic_Stress	Pathway
Prkaa2	PRKAA2	Metabolic_Stress	Pathway
Prkca	PRKCA	Metabolic_Stress	Pathway
Prr5	PRR5	Metabolic_Stress	Pathway
Pten	PTEN	Metabolic_Stress	Pathway
Rad50	RAD50	Metabolic_Stress	Pathway
Rb1	RB1	Metabolic_Stress	Pathway
Rela	RELA	Metabolic_Stress	Pathway
Rictor	RICTOR	Metabolic_Stress	Pathway
Rps6kb1	RPS6KB1	Metabolic_Stress	Pathway
Rptor	RPTOR	Metabolic_Stress	Pathway
Sgk1	SGK1	Metabolic_Stress	Pathway
Slc16a1	SLC16A1	Metabolic_Stress	Pathway
Slc1a5	SLC1A5	Metabolic_Stress	Pathway
Slc2a1	SLC2A1	Metabolic_Stress	Pathway
Slc7a5	SLC7A5	Metabolic_Stress	Pathway
Stat3	STAT3	Metabolic_Stress	Pathway
Tpi1	TPI1	Metabolic_Stress	Pathway
Trp53	TRP53	Metabolic_Stress	Pathway
Ubb	UBB	Metabolic_Stress	Pathway
Ube2c	UBE2C	Metabolic_Stress	Pathway
Vegfa	VEGFA	Metabolic_Stress	Pathway
Vhl	VHL	Metabolic_Stress	Pathway
Birc3	BIRC3	NF-kappaB_Signaling	Pathway
Cd27	CD27	NF-kappaB_Signaling	Pathway
Cd40	CD40	NF-kappaB_Signaling	Pathway
Cd40lg	CD40LG	NF-kappaB_Signaling	Pathway
Cd70	CD70	NF-kappaB_Signaling	Pathway
Chuk	CHUK	NF-kappaB_Signaling	Pathway
Fasl	FASL	NF-kappaB_Signaling	Pathway
Ikbkb	IKBKB	NF-kappaB_Signaling	Pathway
Ikbkg	IKBKG	NF-kappaB_Signaling	Pathway
Ltb	LTB	NF-kappaB_Signaling	Pathway
Nfkb1	NFKB1	NF-kappaB_Signaling	Pathway
Nfkb2	NFKB2	NF-kappaB_Signaling	Pathway
Nfkbia	NFKBIA	NF-kappaB_Signaling	Pathway
Nfkbie	NFKBIE	NF-kappaB_Signaling	Pathway
Psmb10	PSMB10	NF-kappaB_Signaling	Pathway
Psmb5	PSMB5	NF-kappaB_Signaling	Pathway
Psmb8	PSMB8	NF-kappaB_Signaling	Pathway
Psmb9	PSMB9	NF-kappaB_Signaling	Pathway
Psmc4	PSMC4	NF-kappaB_Signaling	Pathway
Rela	RELA	NF-kappaB_Signaling	Pathway
Relb	RELB	NF-kappaB_Signaling	Pathway
Reln	RELN	NF-kappaB_Signaling	Pathway
Tnfrsf11b	TNFRSF11B	NF-kappaB_Signaling	Pathway
Tnfrsf14	TNFRSF14	NF-kappaB_Signaling	Pathway
Tnfrsf17	TNFRSF17	NF-kappaB_Signaling	Pathway
Tnfrsf18	TNFRSF18	NF-kappaB_Signaling	Pathway
Tnfrsf1b	TNFRSF1B	NF-kappaB_Signaling	Pathway
Tnfrsf25	TNFRSF25	NF-kappaB_Signaling	Pathway
Tnfrsf4	TNFRSF4	NF-kappaB_Signaling	Pathway
Tnfsf12	TNFSF12	NF-kappaB_Signaling	Pathway
Tnfsf13	TNFSF13	NF-kappaB_Signaling	Pathway
Tnfsf18	TNFSF18	NF-kappaB_Signaling	Pathway
Tnfsf4	TNFSF4	NF-kappaB_Signaling	Pathway
Ubb	UBB	NF-kappaB_Signaling	Pathway
Aph1b	APH1B	Notch_Signaling	Pathway
Ccnd1	CCND1	Notch_Signaling	Pathway
Dll1	DLL1	Notch_Signaling	Pathway
Dll4	DLL4	Notch_Signaling	Pathway
Dtx3l	DTX3L	Notch_Signaling	Pathway
Dtx4	DTX4	Notch_Signaling	Pathway
E2f3	E2F3	Notch_Signaling	Pathway
Gzme	GZME	Notch_Signaling	Pathway
Hdac11	HDAC11	Notch_Signaling	Pathway
Hdac3	HDAC3	Notch_Signaling	Pathway
Hdac4	HDAC4	Notch_Signaling	Pathway
Hdac5	HDAC5	Notch_Signaling	Pathway
Hey1	HEY1	Notch_Signaling	Pathway
Hif1a	HIF1A	Notch_Signaling	Pathway
Jag1	JAG1	Notch_Signaling	Pathway
Jag2	JAG2	Notch_Signaling	Pathway
Kat2b	KAT2B	Notch_Signaling	Pathway
Maml2	MAML2	Notch_Signaling	Pathway
Mdm2	MDM2	Notch_Signaling	Pathway
Mfng	MFNG	Notch_Signaling	Pathway
Notch1	NOTCH1	Notch_Signaling	Pathway
Notch2	NOTCH2	Notch_Signaling	Pathway
Trp53	TRP53	Notch_Signaling	Pathway
Ubb	UBB	Notch_Signaling	Pathway
Akt1	AKT1	PI3K-Akt	Pathway
Angpt1	ANGPT1	PI3K-Akt	Pathway
Angpt2	ANGPT2	PI3K-Akt	Pathway
Bad	BAD	PI3K-Akt	Pathway
Bcl2l1	BCL2L1	PI3K-Akt	Pathway
Brca1	BRCA1	PI3K-Akt	Pathway
Casp9	CASP9	PI3K-Akt	Pathway
Ccnd1	CCND1	PI3K-Akt	Pathway
Ccnd2	CCND2	PI3K-Akt	Pathway
Ccnd3	CCND3	PI3K-Akt	Pathway
Ccne1	CCNE1	PI3K-Akt	Pathway
Cdk2	CDK2	PI3K-Akt	Pathway
Cdk6	CDK6	PI3K-Akt	Pathway
Cdkn1a	CDKN1A	PI3K-Akt	Pathway
Chuk	CHUK	PI3K-Akt	Pathway
Col4a5	COL4A5	PI3K-Akt	Pathway
Col6a3	COL6A3	PI3K-Akt	Pathway
Comp	COMP	PI3K-Akt	Pathway
Csf1r	CSF1R	PI3K-Akt	Pathway
Csf3	CSF3	PI3K-Akt	Pathway
Egf	EGF	PI3K-Akt	Pathway
Egfr	EGFR	PI3K-Akt	Pathway
Eif4ebp1	EIF4EBP1	PI3K-Akt	Pathway
Fasl	FASL	PI3K-Akt	Pathway
Fgf13	FGF13	PI3K-Akt	Pathway
Fgf18	FGF18	PI3K-Akt	Pathway
Fgf9	FGF9	PI3K-Akt	Pathway
Fgfr1	FGFR1	PI3K-Akt	Pathway
Flt1	FLT1	PI3K-Akt	Pathway
Ghr	GHR	PI3K-Akt	Pathway
Gng4	GNG4	PI3K-Akt	Pathway
Hras	HRAS	PI3K-Akt	Pathway
Ifna1	IFNA1	PI3K-Akt	Pathway
Ifnar1	IFNAR1	PI3K-Akt	Pathway
Ikbkb	IKBKB	PI3K-Akt	Pathway
Ikbkg	IKBKG	PI3K-Akt	Pathway
Il2rb	IL2RB	PI3K-Akt	Pathway
Il2rg	IL2RG	PI3K-Akt	Pathway
Il6	IL6	PI3K-Akt	Pathway
Il6ra	IL6RA	PI3K-Akt	Pathway
Itga1	ITGA1	PI3K-Akt	Pathway
Itga4	ITGA4	PI3K-Akt	Pathway
Itga6	ITGA6	PI3K-Akt	Pathway
Itgav	ITGAV	PI3K-Akt	Pathway
Itgb3	ITGB3	PI3K-Akt	Pathway
Itgb8	ITGB8	PI3K-Akt	Pathway
Jak1	JAK1	PI3K-Akt	Pathway
Jak3	JAK3	PI3K-Akt	Pathway
Kdr	KDR	PI3K-Akt	Pathway
Kras	KRAS	PI3K-Akt	Pathway
Lama1	LAMA1	PI3K-Akt	Pathway
Lamb3	LAMB3	PI3K-Akt	Pathway
Lamc2	LAMC2	PI3K-Akt	Pathway
Mdm2	MDM2	PI3K-Akt	Pathway
Met	MET	PI3K-Akt	Pathway
Mtor	MTOR	PI3K-Akt	Pathway
Nfkb1	NFKB1	PI3K-Akt	Pathway
Ngfr	NGFR	PI3K-Akt	Pathway
Nras	NRAS	PI3K-Akt	Pathway
Pck2	PCK2	PI3K-Akt	Pathway
Pdgfa	PDGFA	PI3K-Akt	Pathway
Pdgfrb	PDGFRB	PI3K-Akt	Pathway
Pik3ca	PIK3CA	PI3K-Akt	Pathway
Pik3cd	PIK3CD	PI3K-Akt	Pathway
Pik3cg	PIK3CG	PI3K-Akt	Pathway
Pik3r1	PIK3R1	PI3K-Akt	Pathway
Pik3r2	PIK3R2	PI3K-Akt	Pathway
Pik3r5	PIK3R5	PI3K-Akt	Pathway
Prkaa2	PRKAA2	PI3K-Akt	Pathway
Prkca	PRKCA	PI3K-Akt	Pathway
Prlr	PRLR	PI3K-Akt	Pathway
Pten	PTEN	PI3K-Akt	Pathway
Rbl2	RBL2	PI3K-Akt	Pathway
Rela	RELA	PI3K-Akt	Pathway
Reln	RELN	PI3K-Akt	Pathway
Rps6kb1	RPS6KB1	PI3K-Akt	Pathway
Rptor	RPTOR	PI3K-Akt	Pathway
Sgk1	SGK1	PI3K-Akt	Pathway
Syk	SYK	PI3K-Akt	Pathway
Tcl1	TCL1	PI3K-Akt	Pathway
Thbs1	THBS1	PI3K-Akt	Pathway
Tlr2	TLR2	PI3K-Akt	Pathway
Trp53	TRP53	PI3K-Akt	Pathway
Vegfa	VEGFA	PI3K-Akt	Pathway
Vegfb	VEGFB	PI3K-Akt	Pathway
Vegfc	VEGFC	PI3K-Akt	Pathway
Adora2a	ADORA2A	Recognition_of_Cancer_Cells_by_T-cells	Pathway
Brd4	BRD4	Recognition_of_Cancer_Cells_by_T-cells	Pathway
Ccl11	CCL11	Recognition_of_Cancer_Cells_by_T-cells	Pathway
Ccl3	CCL3	Recognition_of_Cancer_Cells_by_T-cells	Pathway
Ccl4	CCL4	Recognition_of_Cancer_Cells_by_T-cells	Pathway
Ccl5	CCL5	Recognition_of_Cancer_Cells_by_T-cells	Pathway
Ccna1	CCNA1	Recognition_of_Cancer_Cells_by_T-cells	Pathway
Ccnd1	CCND1	Recognition_of_Cancer_Cells_by_T-cells	Pathway
Ccr2	CCR2	Recognition_of_Cancer_Cells_by_T-cells	Pathway
Ccr5	CCR5	Recognition_of_Cancer_Cells_by_T-cells	Pathway
Cd1d1	CD1D1	Recognition_of_Cancer_Cells_by_T-cells	Pathway
Cd2	CD2	Recognition_of_Cancer_Cells_by_T-cells	Pathway
Cd27	CD27	Recognition_of_Cancer_Cells_by_T-cells	Pathway
Cd274	CD274	Recognition_of_Cancer_Cells_by_T-cells	Pathway
Cd276	CD276	Recognition_of_Cancer_Cells_by_T-cells	Pathway
Cd28	CD28	Recognition_of_Cancer_Cells_by_T-cells	Pathway
Cd40	CD40	Recognition_of_Cancer_Cells_by_T-cells	Pathway
Cd48	CD48	Recognition_of_Cancer_Cells_by_T-cells	Pathway
Cd5	CD5	Recognition_of_Cancer_Cells_by_T-cells	Pathway
Cd68	CD68	Recognition_of_Cancer_Cells_by_T-cells	Pathway
Cd70	CD70	Recognition_of_Cancer_Cells_by_T-cells	Pathway
Cd80	CD80	Recognition_of_Cancer_Cells_by_T-cells	Pathway
Cd86	CD86	Recognition_of_Cancer_Cells_by_T-cells	Pathway
Cmtm4	CMTM4	Recognition_of_Cancer_Cells_by_T-cells	Pathway
Cmtm6	CMTM6	Recognition_of_Cancer_Cells_by_T-cells	Pathway
Cx3cl1	CX3CL1	Recognition_of_Cancer_Cells_by_T-cells	Pathway
Cxcl13	CXCL13	Recognition_of_Cancer_Cells_by_T-cells	Pathway
Cxcl9	CXCL9	Recognition_of_Cancer_Cells_by_T-cells	Pathway
Egr1	EGR1	Recognition_of_Cancer_Cells_by_T-cells	Pathway
F2rl1	F2RL1	Recognition_of_Cancer_Cells_by_T-cells	Pathway
Gzme	GZME	Recognition_of_Cancer_Cells_by_T-cells	Pathway
H2-DMa	H2-DMA	Recognition_of_Cancer_Cells_by_T-cells	Pathway
H2-Ob	H2-OB	Recognition_of_Cancer_Cells_by_T-cells	Pathway
Havcr2	HAVCR2	Recognition_of_Cancer_Cells_by_T-cells	Pathway
Icam1	ICAM1	Recognition_of_Cancer_Cells_by_T-cells	Pathway
Icam2	ICAM2	Recognition_of_Cancer_Cells_by_T-cells	Pathway
Icam5	ICAM5	Recognition_of_Cancer_Cells_by_T-cells	Pathway
Icos	ICOS	Recognition_of_Cancer_Cells_by_T-cells	Pathway
Ido1	IDO1	Recognition_of_Cancer_Cells_by_T-cells	Pathway
Ihh	IHH	Recognition_of_Cancer_Cells_by_T-cells	Pathway
Il10	IL10	Recognition_of_Cancer_Cells_by_T-cells	Pathway
Il15	IL15	Recognition_of_Cancer_Cells_by_T-cells	Pathway
Il23r	IL23R	Recognition_of_Cancer_Cells_by_T-cells	Pathway
Irf1	IRF1	Recognition_of_Cancer_Cells_by_T-cells	Pathway
Itga1	ITGA1	Recognition_of_Cancer_Cells_by_T-cells	Pathway
Lag3	LAG3	Recognition_of_Cancer_Cells_by_T-cells	Pathway
Lck	LCK	Recognition_of_Cancer_Cells_by_T-cells	Pathway
Mlana	MLANA	Recognition_of_Cancer_Cells_by_T-cells	Pathway
Nectin2	NECTIN2	Recognition_of_Cancer_Cells_by_T-cells	Pathway
Nt5e	NT5E	Recognition_of_Cancer_Cells_by_T-cells	Pathway
Pdcd1	PDCD1	Recognition_of_Cancer_Cells_by_T-cells	Pathway
Pdcd1lg2	PDCD1LG2	Recognition_of_Cancer_Cells_by_T-cells	Pathway
Pf4	PF4	Recognition_of_Cancer_Cells_by_T-cells	Pathway
Prom1	PROM1	Recognition_of_Cancer_Cells_by_T-cells	Pathway
Psmb9	PSMB9	Recognition_of_Cancer_Cells_by_T-cells	Pathway
Pvr	PVR	Recognition_of_Cancer_Cells_by_T-cells	Pathway
Ren1	REN1	Recognition_of_Cancer_Cells_by_T-cells	Pathway
Slc11a1	SLC11A1	Recognition_of_Cancer_Cells_by_T-cells	Pathway
Stat1	STAT1	Recognition_of_Cancer_Cells_by_T-cells	Pathway
Stat4	STAT4	Recognition_of_Cancer_Cells_by_T-cells	Pathway
Tgfbr1	TGFBR1	Recognition_of_Cancer_Cells_by_T-cells	Pathway
Tgfbr2	TGFBR2	Recognition_of_Cancer_Cells_by_T-cells	Pathway
Tigit	TIGIT	Recognition_of_Cancer_Cells_by_T-cells	Pathway
Tnfrsf25	TNFRSF25	Recognition_of_Cancer_Cells_by_T-cells	Pathway
Tnfsf9	TNFSF9	Recognition_of_Cancer_Cells_by_T-cells	Pathway
Tslp	TSLP	Recognition_of_Cancer_Cells_by_T-cells	Pathway
Vegfa	VEGFA	Recognition_of_Cancer_Cells_by_T-cells	Pathway
Vsir	VSIR	Recognition_of_Cancer_Cells_by_T-cells	Pathway
Vtcn1	VTCN1	Recognition_of_Cancer_Cells_by_T-cells	Pathway
Arid1a	ARID1A	Release_of_Cancer_Cell_Antigens	Pathway
Atm	ATM	Release_of_Cancer_Cell_Antigens	Pathway
Birc3	BIRC3	Release_of_Cancer_Cell_Antigens	Pathway
Blm	BLM	Release_of_Cancer_Cell_Antigens	Pathway
Bnip3	BNIP3	Release_of_Cancer_Cell_Antigens	Pathway
Brca1	BRCA1	Release_of_Cancer_Cell_Antigens	Pathway
Brca2	BRCA2	Release_of_Cancer_Cell_Antigens	Pathway
Brd3	BRD3	Release_of_Cancer_Cell_Antigens	Pathway
Brd4	BRD4	Release_of_Cancer_Cell_Antigens	Pathway
Brip1	BRIP1	Release_of_Cancer_Cell_Antigens	Pathway
Ccna1	CCNA1	Release_of_Cancer_Cell_Antigens	Pathway
Ccnd1	CCND1	Release_of_Cancer_Cell_Antigens	Pathway
Ccno	CCNO	Release_of_Cancer_Cell_Antigens	Pathway
Ddb2	DDB2	Release_of_Cancer_Cell_Antigens	Pathway
Dnmt1	DNMT1	Release_of_Cancer_Cell_Antigens	Pathway
Dtx3l	DTX3L	Release_of_Cancer_Cell_Antigens	Pathway
Epm2aip1	EPM2AIP1	Release_of_Cancer_Cell_Antigens	Pathway
Fam124b	FAM124B	Release_of_Cancer_Cell_Antigens	Pathway
Fanca	FANCA	Release_of_Cancer_Cell_Antigens	Pathway
Fasl	FASL	Release_of_Cancer_Cell_Antigens	Pathway
Hdac11	HDAC11	Release_of_Cancer_Cell_Antigens	Pathway
Hdac3	HDAC3	Release_of_Cancer_Cell_Antigens	Pathway
Hdac4	HDAC4	Release_of_Cancer_Cell_Antigens	Pathway
Hdac5	HDAC5	Release_of_Cancer_Cell_Antigens	Pathway
Hells	HELLS	Release_of_Cancer_Cell_Antigens	Pathway
Hmga1	HMGA1	Release_of_Cancer_Cell_Antigens	Pathway
Il10	IL10	Release_of_Cancer_Cell_Antigens	Pathway
Magea1	MAGEA1	Release_of_Cancer_Cell_Antigens	Pathway
Magea3	MAGEA3	Release_of_Cancer_Cell_Antigens	Pathway
Magea4	MAGEA4	Release_of_Cancer_Cell_Antigens	Pathway
Mageb4	MAGEB4	Release_of_Cancer_Cell_Antigens	Pathway
Map3k12	MAP3K12	Release_of_Cancer_Cell_Antigens	Pathway
Mdm2	MDM2	Release_of_Cancer_Cell_Antigens	Pathway
Mgmt	MGMT	Release_of_Cancer_Cell_Antigens	Pathway
Mlh1	MLH1	Release_of_Cancer_Cell_Antigens	Pathway
Mre11a	MRE11A	Release_of_Cancer_Cell_Antigens	Pathway
Msh2	MSH2	Release_of_Cancer_Cell_Antigens	Pathway
Msh6	MSH6	Release_of_Cancer_Cell_Antigens	Pathway
Nbn	NBN	Release_of_Cancer_Cell_Antigens	Pathway
Neil1	NEIL1	Release_of_Cancer_Cell_Antigens	Pathway
Parp12	PARP12	Release_of_Cancer_Cell_Antigens	Pathway
Parp4	PARP4	Release_of_Cancer_Cell_Antigens	Pathway
Parp9	PARP9	Release_of_Cancer_Cell_Antigens	Pathway
Pias4	PIAS4	Release_of_Cancer_Cell_Antigens	Pathway
Pik3cd	PIK3CD	Release_of_Cancer_Cell_Antigens	Pathway
Pik3cg	PIK3CG	Release_of_Cancer_Cell_Antigens	Pathway
Pik3r5	PIK3R5	Release_of_Cancer_Cell_Antigens	Pathway
Pms2	PMS2	Release_of_Cancer_Cell_Antigens	Pathway
Pold1	POLD1	Release_of_Cancer_Cell_Antigens	Pathway
Prkx	PRKX	Release_of_Cancer_Cell_Antigens	Pathway
Rad50	RAD50	Release_of_Cancer_Cell_Antigens	Pathway
Rad51	RAD51	Release_of_Cancer_Cell_Antigens	Pathway
Rad51c	RAD51C	Release_of_Cancer_Cell_Antigens	Pathway
Rnls	RNLS	Release_of_Cancer_Cell_Antigens	Pathway
Sfxn1	SFXN1	Release_of_Cancer_Cell_Antigens	Pathway
Smap1	SMAP1	Release_of_Cancer_Cell_Antigens	Pathway
Sox10	SOX10	Release_of_Cancer_Cell_Antigens	Pathway
Srebf1	SREBF1	Release_of_Cancer_Cell_Antigens	Pathway
Tnfsf10	TNFSF10	Release_of_Cancer_Cell_Antigens	Pathway
Tnks	TNKS	Release_of_Cancer_Cell_Antigens	Pathway
Trp53	TRP53	Release_of_Cancer_Cell_Antigens	Pathway
Ttc30a1	TTC30A1	Release_of_Cancer_Cell_Antigens	Pathway
Tyms	TYMS	Release_of_Cancer_Cell_Antigens	Pathway
Uba7	UBA7	Release_of_Cancer_Cell_Antigens	Pathway
Ubb	UBB	Release_of_Cancer_Cell_Antigens	Pathway
Ube2t	UBE2T	Release_of_Cancer_Cell_Antigens	Pathway
Wdr76	WDR76	Release_of_Cancer_Cell_Antigens	Pathway
Adam12	ADAM12	Stromal_Factors	Pathway
Aldoa	ALDOA	Stromal_Factors	Pathway
Angpt1	ANGPT1	Stromal_Factors	Pathway
Angpt2	ANGPT2	Stromal_Factors	Pathway
Arg2	ARG2	Stromal_Factors	Pathway
Axl	AXL	Stromal_Factors	Pathway
Bbs1	BBS1	Stromal_Factors	Pathway
Ccl8	CCL8	Stromal_Factors	Pathway
Ccnd2	CCND2	Stromal_Factors	Pathway
Ccne1	CCNE1	Stromal_Factors	Pathway
Cdh1	CDH1	Stromal_Factors	Pathway
Cdh11	CDH11	Stromal_Factors	Pathway
Ces3a	CES3A	Stromal_Factors	Pathway
Col11a1	COL11A1	Stromal_Factors	Pathway
Col11a2	COL11A2	Stromal_Factors	Pathway
Col17a1	COL17A1	Stromal_Factors	Pathway
Col4a5	COL4A5	Stromal_Factors	Pathway
Col5a1	COL5A1	Stromal_Factors	Pathway
Col6a3	COL6A3	Stromal_Factors	Pathway
Ctss	CTSS	Stromal_Factors	Pathway
Cxcl12	CXCL12	Stromal_Factors	Pathway
Dll4	DLL4	Stromal_Factors	Pathway
Dsc3	DSC3	Stromal_Factors	Pathway
E2f3	E2F3	Stromal_Factors	Pathway
Edn1	EDN1	Stromal_Factors	Pathway
Epcam	EPCAM	Stromal_Factors	Pathway
Ezh2	EZH2	Stromal_Factors	Pathway
F2rl1	F2RL1	Stromal_Factors	Pathway
Fap	FAP	Stromal_Factors	Pathway
Fgf18	FGF18	Stromal_Factors	Pathway
Fgfr1	FGFR1	Stromal_Factors	Pathway
Flt1	FLT1	Stromal_Factors	Pathway
Fstl3	FSTL3	Stromal_Factors	Pathway
H2-DMa	H2-DMA	Stromal_Factors	Pathway
Hey1	HEY1	Stromal_Factors	Pathway
Hif1a	HIF1A	Stromal_Factors	Pathway
Icam1	ICAM1	Stromal_Factors	Pathway
Icam2	ICAM2	Stromal_Factors	Pathway
Icam5	ICAM5	Stromal_Factors	Pathway
Il10	IL10	Stromal_Factors	Pathway
Itga1	ITGA1	Stromal_Factors	Pathway
Itga4	ITGA4	Stromal_Factors	Pathway
Itga6	ITGA6	Stromal_Factors	Pathway
Itgal	ITGAL	Stromal_Factors	Pathway
Itgav	ITGAV	Stromal_Factors	Pathway
Itgax	ITGAX	Stromal_Factors	Pathway
Itgb2	ITGB2	Stromal_Factors	Pathway
Itgb3	ITGB3	Stromal_Factors	Pathway
Itpk1	ITPK1	Stromal_Factors	Pathway
Jag1	JAG1	Stromal_Factors	Pathway
Jup	JUP	Stromal_Factors	Pathway
Kdr	KDR	Stromal_Factors	Pathway
Lamb3	LAMB3	Stromal_Factors	Pathway
Loxl2	LOXL2	Stromal_Factors	Pathway
Mmp12	MMP12	Stromal_Factors	Pathway
Mmp13	MMP13	Stromal_Factors	Pathway
Mmp1a	MMP1A	Stromal_Factors	Pathway
Mmp7	MMP7	Stromal_Factors	Pathway
Mmp9	MMP9	Stromal_Factors	Pathway
Mmrn2	MMRN2	Stromal_Factors	Pathway
Nid2	NID2	Stromal_Factors	Pathway
Olfml2b	OLFML2B	Stromal_Factors	Pathway
P4ha1	P4HA1	Stromal_Factors	Pathway
P4ha2	P4HA2	Stromal_Factors	Pathway
Palmd	PALMD	Stromal_Factors	Pathway
Pdgfrb	PDGFRB	Stromal_Factors	Pathway
Pgpep1	PGPEP1	Stromal_Factors	Pathway
Pik3ca	PIK3CA	Stromal_Factors	Pathway
Pik3r1	PIK3R1	Stromal_Factors	Pathway
Pkp3	PKP3	Stromal_Factors	Pathway
Plod2	PLOD2	Stromal_Factors	Pathway
Ppl	PPL	Stromal_Factors	Pathway
Ror2	ROR2	Stromal_Factors	Pathway
Rpl7a	RPL7A	Stromal_Factors	Pathway
Rps6kb1	RPS6KB1	Stromal_Factors	Pathway
Serpinb5	SERPINB5	Stromal_Factors	Pathway
Serpinh1	SERPINH1	Stromal_Factors	Pathway
Stc1	STC1	Stromal_Factors	Pathway
Thbs1	THBS1	Stromal_Factors	Pathway
Tie1	TIE1	Stromal_Factors	Pathway
Tnfaip6	TNFAIP6	Stromal_Factors	Pathway
Tpm1	TPM1	Stromal_Factors	Pathway
Twist1	TWIST1	Stromal_Factors	Pathway
Twist2	TWIST2	Stromal_Factors	Pathway
Tymp	TYMP	Stromal_Factors	Pathway
Vcam1	VCAM1	Stromal_Factors	Pathway
Vcan	VCAN	Stromal_Factors	Pathway
Vegfa	VEGFA	Stromal_Factors	Pathway
Vegfb	VEGFB	Stromal_Factors	Pathway
Vegfc	VEGFC	Stromal_Factors	Pathway
Vhl	VHL	Stromal_Factors	Pathway
Adora2a	ADORA2A	T-cell_Priming_and_Activation	Pathway
Batf3	BATF3	T-cell_Priming_and_Activation	Pathway
Ccl11	CCL11	T-cell_Priming_and_Activation	Pathway
Ccl22	CCL22	T-cell_Priming_and_Activation	Pathway
Ccl3	CCL3	T-cell_Priming_and_Activation	Pathway
Ccl4	CCL4	T-cell_Priming_and_Activation	Pathway
Ccl5	CCL5	T-cell_Priming_and_Activation	Pathway
Ccr2	CCR2	T-cell_Priming_and_Activation	Pathway
Ccr5	CCR5	T-cell_Priming_and_Activation	Pathway
Cd1d1	CD1D1	T-cell_Priming_and_Activation	Pathway
Cd2	CD2	T-cell_Priming_and_Activation	Pathway
Cd27	CD27	T-cell_Priming_and_Activation	Pathway
Cd274	CD274	T-cell_Priming_and_Activation	Pathway
Cd28	CD28	T-cell_Priming_and_Activation	Pathway
Cd40	CD40	T-cell_Priming_and_Activation	Pathway
Cd40lg	CD40LG	T-cell_Priming_and_Activation	Pathway
Cd48	CD48	T-cell_Priming_and_Activation	Pathway
Cd5	CD5	T-cell_Priming_and_Activation	Pathway
Cd68	CD68	T-cell_Priming_and_Activation	Pathway
Cd70	CD70	T-cell_Priming_and_Activation	Pathway
Cd80	CD80	T-cell_Priming_and_Activation	Pathway
Cd86	CD86	T-cell_Priming_and_Activation	Pathway
Cx3cl1	CX3CL1	T-cell_Priming_and_Activation	Pathway
Cxcl13	CXCL13	T-cell_Priming_and_Activation	Pathway
Cxcl9	CXCL9	T-cell_Priming_and_Activation	Pathway
Egr1	EGR1	T-cell_Priming_and_Activation	Pathway
F2rl1	F2RL1	T-cell_Priming_and_Activation	Pathway
Fyn	FYN	T-cell_Priming_and_Activation	Pathway
Gzme	GZME	T-cell_Priming_and_Activation	Pathway
H2-DMa	H2-DMA	T-cell_Priming_and_Activation	Pathway
H2-Ob	H2-OB	T-cell_Priming_and_Activation	Pathway
Havcr2	HAVCR2	T-cell_Priming_and_Activation	Pathway
Icam1	ICAM1	T-cell_Priming_and_Activation	Pathway
Icam2	ICAM2	T-cell_Priming_and_Activation	Pathway
Icam5	ICAM5	T-cell_Priming_and_Activation	Pathway
Icos	ICOS	T-cell_Priming_and_Activation	Pathway
Icosl	ICOSL	T-cell_Priming_and_Activation	Pathway
Ido1	IDO1	T-cell_Priming_and_Activation	Pathway
Ihh	IHH	T-cell_Priming_and_Activation	Pathway
Ikzf1	IKZF1	T-cell_Priming_and_Activation	Pathway
Ikzf3	IKZF3	T-cell_Priming_and_Activation	Pathway
Il15	IL15	T-cell_Priming_and_Activation	Pathway
Il18	IL18	T-cell_Priming_and_Activation	Pathway
Il18bp	IL18BP	T-cell_Priming_and_Activation	Pathway
Il23r	IL23R	T-cell_Priming_and_Activation	Pathway
Il2rb	IL2RB	T-cell_Priming_and_Activation	Pathway
Il2rg	IL2RG	T-cell_Priming_and_Activation	Pathway
Il33	IL33	T-cell_Priming_and_Activation	Pathway
Irf1	IRF1	T-cell_Priming_and_Activation	Pathway
Itga1	ITGA1	T-cell_Priming_and_Activation	Pathway
Lag3	LAG3	T-cell_Priming_and_Activation	Pathway
Lck	LCK	T-cell_Priming_and_Activation	Pathway
Ldha	LDHA	T-cell_Priming_and_Activation	Pathway
Ldhb	LDHB	T-cell_Priming_and_Activation	Pathway
Ltb	LTB	T-cell_Priming_and_Activation	Pathway
Ly9	LY9	T-cell_Priming_and_Activation	Pathway
Myd88	MYD88	T-cell_Priming_and_Activation	Pathway
Nectin2	NECTIN2	T-cell_Priming_and_Activation	Pathway
Nfatc2	NFATC2	T-cell_Priming_and_Activation	Pathway
Pdcd1	PDCD1	T-cell_Priming_and_Activation	Pathway
Pdcd1lg2	PDCD1LG2	T-cell_Priming_and_Activation	Pathway
Pf4	PF4	T-cell_Priming_and_Activation	Pathway
Pirb	PIRB	T-cell_Priming_and_Activation	Pathway
Prom1	PROM1	T-cell_Priming_and_Activation	Pathway
Psmb9	PSMB9	T-cell_Priming_and_Activation	Pathway
Ptgs2	PTGS2	T-cell_Priming_and_Activation	Pathway
Ren1	REN1	T-cell_Priming_and_Activation	Pathway
Rsad2	RSAD2	T-cell_Priming_and_Activation	Pathway
Slc11a1	SLC11A1	T-cell_Priming_and_Activation	Pathway
Stat1	STAT1	T-cell_Priming_and_Activation	Pathway
Stat4	STAT4	T-cell_Priming_and_Activation	Pathway
Tgfb2	TGFB2	T-cell_Priming_and_Activation	Pathway
Tigit	TIGIT	T-cell_Priming_and_Activation	Pathway
Tlr1	TLR1	T-cell_Priming_and_Activation	Pathway
Tlr2	TLR2	T-cell_Priming_and_Activation	Pathway
Tlr3	TLR3	T-cell_Priming_and_Activation	Pathway
Tlr5	TLR5	T-cell_Priming_and_Activation	Pathway
Tlr8	TLR8	T-cell_Priming_and_Activation	Pathway
Tlr9	TLR9	T-cell_Priming_and_Activation	Pathway
Tnfaip3	TNFAIP3	T-cell_Priming_and_Activation	Pathway
[truncated: 1,026 more rows]

## Sheet: Signature description
Immune cell signature	Description
B_cell_signature_Balbc	Up-regulated genes in B cells comparing to other immune cells for BALB/c mice
B_cell_signature_C57	Up-regulated genes in B cells comparing to other immune cells for C57BL/6 mice
B_cell_surface_marker	B cell surface marker by Stubbington et al 2015
B_cells	B cell common markers
CD45	CD45+ cell markers
CD8_T_cells	CD8+ T cell common markers
Cytotoxic_cells	Cytotoxic cell markers
DC	Dentritic cell common markers
DC_core_signature	Human and mouse dentritic cell core signature by Xue et al 2014
DC_signature_Balbc	Up-regulated genes in dentritic cells comparing to other immune cells for BALB/c mice
DC_signature_C57	Up-regulated genes in dentritic cells comparing to other immune cells for C57BL/6 mice
DC_Treg_subpopulation	Dentritic cell and Treg markers by Stubbington et al 2015
Exhausted_CD8	Exhausted CD8+ T cells
iTreg_upregulated_cytokine	Stubbington et al 2015
iTreg_upregulated_receptor	Stubbington et al 2015
iTreg_upregulated_TF	Stubbington et al 2015
Lymphoid_Compartment	Lymphoid cell common markers
macrophage_core_signature	Human and mouse macrophage core signature by Xue et al, 2014
macrophage_signature_Balbc	Up-regulated genes in macrophages comparing to other immune cells for BALB/c mice
macrophage_signature_C57	Up-regulated genes in macrophages comparing to other immune cells for C57BL/6 mice
macrophage_surface_marker	Macrophage cell surface marker
Macrophages	Stubbington et al 2015
Mast_cells	Mast cell markers
monocyte_Ly6G+Ly6C-_signature_Balbc	Up-regulated genes in Ly6G+Ly6Clo monocytes comparing to other immune cells for BALB/c mice
monocyte_Ly6G+Ly6C-_signature_C57	Up-regulated genes in Ly6G+Ly6Clo monocytes comparing to other immune cells for C57BL/6 mice
monocyte_Ly6G-Ly6C+_signature_Balbc	Up-regulated genes in Ly6G-Ly6Chi monocytes comparing to other immune cells for BALB/c mice
monocyte_Ly6G-Ly6C+_signature_C57	Up-regulated genes in Ly6G-Ly6Chi monocytes comparing to other immune cells for C57BL/6 mice
monocyte_marker	Stubbington et al 2015
Myeloid_Cell_Activity	Myeloid cell activation signature
Myeloid_Compartment	Myeloid cell common markers
Neutrophils	Stubbington et al 2015
Neutrophils_surface_marker	Neutrophil cell surface marker
NK_CD56dim_cells	CD56dimCD16- NK cells
NK_Cell_Activity	NK cell activation signature
NK_cell_surface_marker	NK cell surface marker
NK_signature	Crinier et al 2018
NK_signature_Balbc	Up-regulated genes in NK cells comparing to other immune cells for BALB/c mice
NK_signature_C57	Up-regulated genes in NK cells comparing to other immune cells for C57BL/6 mice
T_cell_CD4+_master_regulator	Stubbington et al 2015
T_cell_CD4+_signature_Balbc	Up-regulated genes in CD4+ T cells comparing to other immune cells for BALB/c mice
T_cell_CD4+_signature_C57	Up-regulated genes in CD4+ T cells comparing to other immune cells for C57BL/6 mice
T_cell_CD4+_surface_marker	CD4+ T cell surface marker
T_cell_CD8+_activation	Best et al 2012
T_cell_CD8+_signature_Balbc	Up-regulated genes in CD8+ T cells comparing to other immune cells for BALB/c mice
T_cell_CD8+_signature_C57	Up-regulated genes in CD8+ T cells comparing to other immune cells for C57BL/6 mice
T_cell_CD8+_surface_marker	CD8+ T cell surface marker
T_cell_marker	Stubbington et al 2015
T_cell_memory	Stubbington et al 2015
T_cell_Naive_upregulated_receptor	Stubbington et al 2015
T_cell_Naive_upregulated_TF	Stubbington et al 2015
TAM_signature	Ojalvo et al 2009
T-cells	T cell common marker
Th1_upregulated_cytokine	Stubbington et al 2015
Th1_upregulated_receptor	Stubbington et al 2015
Th1_upregulated_TF	Stubbington et al 2015
Th17_upregulated_cytokine	Stubbington et al 2015
Th17_upregulated_receptor	Stubbington et al 2015
Th17_upregulated_TF	Stubbington et al 2015
Th2_upregulated_cytokine	Stubbington et al 2015
Th2_upregulated_receptor	Stubbington et al 2015
Th2_upregulated_TF	Stubbington et al 2015
Treg_upregulated_cytokine	Stubbington et al 2015
Treg_upregulated_receptor	Stubbington et al 2015
Treg_upregulated_TF	Stubbington et al 2015
M1_macrophages	M1 macrophage expression signature
M2_macrophages	M2 macrophage expression signature

## Sheet: Pathway description
Pathway	Description	Genes
Angiogenesis	Blood vessel formation when new vessels emerge from the proliferation of pre-existing blood vessels.[Pathway ref: WP1539, GO ref:0001525]	Angpt1,Angpt2,Angptl4,Ccnd2,Ccne1,Ces3a,Dll4,E2f3,Edn1,Ezh2,Fgf18,Fgfr1,Flt1,Fstl3,Hey1,Itgav,Itpk1,Jag1,Mmp9,Mmrn2,Pgpep1,Rpl7a,Serpinb5,Serpinh1,Stc1,Thbs1,Tnfaip6,Tpm1,Tymp,Vcan,Vegfa,Vegfb,Vegfc
Antigen_Presentation	The process in which an antigen-presenting cell expresses antigen (peptide or lipid) on its cell surface in association with an MHC protein complex. [GO ref:0000022, ISBN:0781735149, PMID:15771591, PMID:15928678]	Atf3,B2m,Batf3,Ccl11,Ccl4,Ccr5,Cd1d1,Cd36,Cd8b1,Cdc20,Ctss,Ctsw,Cxcl1,Cybb,Dtx3l,H2-D1,H2-DMa,H2-K1,H2-M3,H2-Ob,H2-Q1,H2-Q10,H2-Q2,H2-T23,Itgav,Kif2c,Kir3dl1,Kir3dl2,Klrd1,Mrc1,Psmb10,Psmb5,Psmb8,Psmb9,Psmc4,Socs1,Tap1,Tap2,Tapbp,Thbd,Trim21,Uba7,Ubb,Ube2c,Ulbp1,Vhl
Apoptosis	Apoptosis is a genetically controlled mechanisms of cell death involved in the regulation of tissue homeostasis. The 2 major pathways of apoptosis are the extrinsic (Fas and other TNFR superfamily members and ligands) and the intrinsic (mitochondria-associated) pathways, both of which are found in the cytoplasm. The extrinsic pathway is triggered by death receptor engagement, which initiates a si…	Akt1,Apc,Bad,Bax,Bbc3,Bcl2l1,Bcl6b,Bid,Birc3,Birc5,Blm,Casp1,Casp3,Casp8,Casp9,Cdh1,Ctnnb1,Fadd,Gzme,Hmgb1,Ly96,Mdm2,Psmb10,Psmb5,Psmb8,Psmb9,Psmc4,Ripk1,Ripk3,Rock1,Ticam1,Tlr3,Tnfsf10,Trp53,Ubb
Autophagy	Autophagy is a type of process that cell allows itself to degrade intracellular components, including organelles, proteins and foreign bodies. Autophagy is inhibited by mTORC1 and activated by AMPK. The process requires four steps: initiation, formation, membrane expansion and maturation, which are characterised by the structures that are roughly represented by the structures that are present: th…	Akt1,Bad,Bcl2l1,Bnip3,Deptor,Hif1a,Hmgb1,Hras,Kras,Map3k7,Mapk10,Mtor,Nras,Pik3ca,Pik3cd,Pik3r1,Pik3r2,Prkaa2,Prkacb,Pten,Rps6kb1,Rptor
Cancer_Antigen_Presentation	To elicit an effective antitumor response, antigen presentation has to be successful at two distinct events: first, cancer antigens have to be taken up by dendritic cells and cross-presented for CD8+ T cell priming. Second, the antigens have to be directly presented by the tumour for recognition by primed CD8+ T cells and killing. Tumors exploit multiple escape mechanisms to evade immune recognit…	Arg2,Atf3,B2m,Batf3,Blk,Ccl11,Ccl22,Ccl3,Ccl4,Ccl5,Ccr5,Cd1d1,Cd27,Cd274,Cd276,Cd38,Cd68,Cd80,Cd86,Cmklr1,Ctss,Ctsw,Cxcl1,Cxcl12,Cxcl9,Elob,Gzme,H2-D1,H2-DMa,H2-K1,H2-M3,H2-Ob,H2-Q1,H2-Q10,H2-Q2,H2-T23,Herc6,Icam1,Icam2,Icam5,Icosl,Ido1,Il11,Il33,Irf1,Lag3,Ldha,Ldhb,Nkg7,Pdcd1,Pdcd1lg2,Psmb10,Psmb5,Psmb8,Psmb9,Snca,Stat1,Tap1,Tap2,Tapbp,Tapbpl,Tgfb2,Thbd,Thbs1,Tigit,Ulbp1
Cell_Cycle_and_Proliferation	The cell cycle is the series of events that takes place in a cell leading to its division and duplication (replication). Regulation of the cell cycle involves processes crucial to the survival of a cell, including the detection and repair of genetic damage as well as the prevention of uncontrolled cell division. Two key classes of regulatory molecules, cyclins and cyclin-dependent kinases (CDKs),…	Anln,Atm,Bax,Bid,Brd4,Ccna1,Ccnb1,Ccnd1,Ccnd3,Cd70,Cdc20,Cdc25c,Cdk2,Cdk6,Cdkn1a,Cdkn1c,Cdkn2a,Cdkn2b,Cenpf,Cep55,Cxcr4,Exo1,Il10,Kif2c,Ltb,Melk,Mki67,Rb1,Rrm2,Tgfb2,Thbs1,Tnfaip3,Tnfrsf11b,Tnfrsf14,Tnfrsf17,Tnfrsf18,Tnfrsf1b,Tnfrsf4,Tnfrsf8,Tnfrsf9,Tnfsf10,Tnfsf12,Tnfsf13,Tnfsf18,Tnfsf4,Tnfsf8,Ube2c
Cell_Proliferation	Cell proliferation is the process by which a cell grows and divides to produce two daughter cells. Cell proliferation leads to an exponential increase in cell number and is therefore a rapid mechanism of tissue growth.	Anln,Atm,Birc5,Blm,Brca1,Brca2,Ccna1,Ccnb1,Ccnd1,Ccnd2,Ccnd3,Ccne1,Ccno,Cdc20,Cdc25c,Cdk2,Cdk6,Cdkn1a,Cdkn1c,Cdkn2a,Cdkn2b,Cenpf,Cep55,E2f3,Exo1,Kif2c,Mdm2,Melk,Mki67,Mlh1,Nbn,Pias4,Pold1,Prkca,Psmb10,Psmb5,Psmb8,Psmb9,Psmc4,Rad50,Rad51,Rad51c,Rb1,Rbl2,Rrm2,Trp53,Tyms,Ubb,Ube2c
Common_Signaling_Pathways	A collection of intracellular signal transduction pathways	Acvr1c,Akt1,Angpt1,Apc,Aph1b,Aplnr,Axin1,Bad,Bambi,Batf3,Bax,Bbc3,Bcl2l1,Bcl6b,Bmp2,Ccl22,Cdkn2b,Chd9,Chuk,Col11a1,Col11a2,Col4a5,Comp,Csf1r,Ctnnb1,Dkk1,Dll1,Dll4,Dtx4,Dusp2,Dusp5,Egf,Egfr,Eif2b4,Eno1,Erbb2,Esr1,Fasl,Fgf13,Fgf9,Fosl1,Fzd8,Fzd9,Gas1,Gli1,Gls,Gmip,Gng4,Got1,Got2,Gpc4,Gpsm3,Hif1a,Hk2,Hnf1a,Hras,Icam1,Id4,Ihh,Ikbkb,Ikbkg,Il10,Il1a,Il1b,Il1rn,Il2rb,Il33,Il6,Itgb8,Jag2,Kat2b,Kras,Lama1…
Costimulatory_Signaling	The original two signal model for lymphocyte activation posited that lymphocytes required not only antigen-receptor signaling but also a second or costimulatory signal to provide contextual information. This second signal ensures that lymphocytes receive proper activation only in the setting of antigen presentation by activated antigen-presenting cells (APCs). Costimulatory signaling are not only…	Adora2a,Akt1,Cd2,Cd27,Cd274,Cd28,Cd40,Cd40lg,Cd48,Cd70,Cd80,Cd86,Chuk,Cmtm4,Cmtm6,Egr1,Fyn,Havcr2,Icos,Icosl,Ikbkb,Ikbkg,Il15,Il18,Il18bp,Il2rb,Il2rg,Lag3,Lck,Ly9,Map3k7,Map3k8,Mtor,Nectin2,Nfatc2,Nfkb1,Nfkbia,Pdcd1,Pdcd1lg2,Pik3ca,Pik3r1,Pik3r2,Pirb,Prr5,Psmb10,Psmb5,Psmb8,Psmb9,Psmc4,Pten,Ptgs2,Ptpn11,Ptprc,Rela,Rictor,Ripk2,Stat4,Tigit,Tnfrsf14,Tnfrsf25,Tnfsf9,Tslp,Ubb,Vtcn1,Zap70
Cytokine_and_Chemokine_Signaling	Cytokines are small soluble proteins released by the malignant,stromal, and immune cells in the TME. Upon binding to their cognate receptors and triggering the intracellular pathway,cytokines can regulate the growth, apoptosis, activation, and differentiation of target cells. Chemokines, a subcategory of cytokines, provide the chemotactic signals for immune cell trafficking to specific destinatio…	Akt1,Ccl1,Ccl11,Ccl17,Ccl19,Ccl20,Ccl21a,Ccl22,Ccl24,Ccl25,Ccl26,Ccl27a,Ccl28,Ccl3,Ccl4,Ccl5,Ccl6,Ccl8,Ccl9,Ccr2,Ccr4,Ccr5,Ccr9,Chuk,Csf1r,Csf2,Csf2rb,Csf3,Cx3cl1,Cxcl1,Cxcl12,Cxcl13,Cxcl14,Cxcl15,Cxcl16,Cxcl2,Cxcl3,Cxcl5,Cxcl9,Cxcr2,Cxcr4,Cxcr5,Gng4,Hck,Hras,Ikbkb,Ikbkg,Il10,Il10ra,Il11,Il11ra1,Il15,Il16,Il18,Il18bp,Il1a,Il1b,Il1r2,Il1rn,Il22ra1,Il23r,Il24,Il2rb,Il2rg,Il33,Il6,Il6ra,Jak3,Kras,Nf…
Cytotoxicity	Genes involved in toxicity to specific cells, particularly cancer cells.	Bbc3,Cblc,Cd47,Cntfr,Fasl,Ghr,Gzme,Ifi203,Ifi27,Ifi35,Ifih1,Ifit1,Ifit2,Ifit3,Ifitm1,Ifitm2,Igf2r,Il11ra1,Il22ra1,Il23r,Irf1,Irf9,Isg15,Jak1,Jak3,Kir3dl1,Kir3dl2,Klra1,Klrb1,Klrd1,Lif,Mx1,Oas1a,Oas2,Oas3,Prlr,Sirpa,Spry4,Stat1,Stat2,Tnfsf10
DNA_Damage_Repair	DNA repair is a multi-enzyme, multi-pathway system required to ensure the integrity of the cellular genome. DNA damage can arise spontaneously in the cellular milieu through chemical alteration of base nucleotides or as a consequence of errors during DNA replication. The basic mechanisms underlying distinct DNA repair pathways include nucleotide excision repair (NER), base excision repair (BER), …	Atm,Blm,Brca1,Brca2,Brip1,Ccna1,Ccno,Cdk2,Ddb2,Ercc3,Exo1,Fanca,Isg15,Mdm2,Mgmt,Mlh1,Msh2,Msh6,Nbn,Neil1,Parp4,Pias4,Pms2,Pold1,Polr2a,Rad50,Rad51,Rad51c,Tnks,Trp53,Uba7,Ubb,Ube2t
Epigenetic_Regulation	Epigenetic processes regulate gene expression by modulating the frequency, rate, or extent of gene expression in a mitotically or meiotically heritable way that does not entail a change in the DNA sequence. Originally the definition applied only to heritability across generations but later also encompassed the heritable changes that occur during cellular differentiation within one organism. Molec…	Arid1a,Bnip3,Brd3,Brd4,Ccnd1,Dnmt1,Ezh2,Hdac11,Hdac3,Hdac4,Hdac5,Hells,Hmga1,Ikzf1,Ikzf3,Kat2b,Map3k12
Hedgehog_Signaling	The Hedgehog (Hh) family of secreted signaling proteins plays a crucial role in development, regulating morphogenesis of a variety of tissues and organs. Hh signaling is also involved in control of stem cell proliferation in adult tissues and aberrant activation of the Hh pathway has been linked to multiple types of human cancer. Members of the Hh family bind to patched (ptc), thus releasing smoo…	Bmp2,Gas1,Gli1,Ihh,Prkacb,Prkx,Psmb10,Psmb5,Psmb8,Psmb9,Psmc4,Ubb,Wnt10a,Wnt11,Wnt2,Wnt2b,Wnt3a,Wnt4,Wnt5a,Wnt5b,Wnt7b
Hypoxia	Oxygen plays a central role in the functioning of human cells: it is both essential for normal metabolism and toxic. Here we have annotated one aspect of cellular responses to oxygen, the role of hypoxia-inducible factor in regulating cellular transcriptional responses to changes in oxygen availability.In the presence of oxygen members of the transcription factor family HIF-alpha, comprising HIF1…	Akt1,Aldoa,Angpt1,Angpt2,Cdkn1a,Cybb,Edn1,Egf,Egfr,Eif4ebp1,Eno1,Erbb2,Flt1,Hif1a,Hk1,Hk2,Il6,Il6ra,Ldha,Mtor,Nfkb1,Nos2,Pdk1,Pfkfb3,Pik3ca,Pik3cd,Pik3cg,Pik3r1,Pik3r2,Pik3r5,Prkca,Rela,Rps6kb1,Slc2a1,Stat3,Vegfa,Vhl
Immune_Cell_Adhesion_and_Migration	Homeostasis in healthy tissues strongly relies on cell-to-cell adhesion and cell-to-extracellular matrix interactions.Mutations and changes in expression of cell adhesion molecules in immune cells are frequently associated with diseases ranging from developmental intellectual disability to cancer.	Cd2,Cd200r1,Cd274,Cd276,Cd28,Cd40,Cd40lg,Cd80,Cd86,Cd8b1,Cdh1,Cdh2,Cdh5,Clec14a,Clec4e,Clec5a,Clec7a,Ctnnb1,Cxcl12,Cxcr4,Cxcr5,Cybb,H2-D1,H2-DMa,H2-K1,H2-M3,H2-Ob,H2-Q1,H2-Q10,H2-Q2,H2-T23,Icam1,Icam2,Icam5,Icos,Icosl,Itga1,Itga4,Itga6,Itgal,Itgav,Itgax,Itgb2,Itgb3,Itgb8,Mmp9,Ncam1,Nectin2,Pdcd1,Pdcd1lg2,Pecam1,Pik3ca,Pik3cd,Pik3cg,Pik3r1,Pik3r2,Pik3r5,Prkca,Ptpn11,Ptprc,Pvr,Rock1,Sele,Selp,Sigle…
Immune_Cell_Localization_to_Tumors	Tumor-infiltrating immune cells including lymphoid and myeloid cells can be understood as the anti-tumor immune response of the host.	A2m,Adgre1,Angpt2,Atf3,Axl,Batf3,Blk,Ccl1,Ccl11,Ccl17,Ccl19,Ccl20,Ccl21a,Ccl22,Ccl24,Ccl25,Ccl26,Ccl27a,Ccl28,Ccl3,Ccl4,Ccl5,Ccl8,Ccr2,Ccr4,Ccr5,Ccr9,Cd163,Cd1d1,Cd2,Cd200r1,Cd209e,Cd27,Cd274,Cd276,Cd36,Cd38,Cd40lg,Cd47,Cd5,Cd68,Cd7,Cd70,Cd79a,Cd80,Cd84,Cd86,Cd8b1,Cdh1,Cdh5,Ceacam3,Clec14a,Clec4e,Clec5a,Clec7a,Cmklr1,Cpa3,Csf1r,Csf2,Csf3,Ctsw,Cx3cl1,Cxcl1,Cxcl12,Cxcl13,Cxcl14,Cxcl15,Cxcl16,Cxcl2,…
Immunometabolism	Genes play roles in immunity mediated metabolism.	Adm,Akt1,Aldoa,Aldoc,Angptl4,Aqp9,Arnt2,Batf3,Bcat1,Ccl22,Cd1d1,Cd2,Cd274,Cd300a,Cd5,Cd70,Cx3cl1,Cxcl1,Deptor,Egr1,Eif4ebp1,Eno1,F2rl1,Fas,Fbp1,Fut4,Gls,Glud1,Got1,Got2,Hif1a,Hk1,Hk2,Hras,Icam1,Ido1,Ifi27,Ifit3,Il1a,Il1b,Il23r,Il33,Il6,Irf9,Isg15,Itga1,Kras,Lck,Ldha,Ldhb,Mtor,Mx1,Ndufa4l2,Oas1a,Oas2,Pck2,Pcx,Pdk1,Pfkfb3,Pfkm,Pik3ca,Pik3r1,Pik3r2,Pparg,Ppargc1b,Prkca,Prr5,Ptcd2,Pten,Rictor,Rpl23,R…
Interferon_Signaling	Interferons (IFNs) are cytokines that play a central role in initiating immune responses, especially antiviral and antitumor effects. There are three types of IFNs:Type I (IFN-alpha, -beta and others, such as omega, epsilon, and kappa), Type II (IFN-gamma) and Type III (IFN-lamda). In this module we are mainly focusing on type I IFNs alpha and beta and type II IFN-gamma. Both type I and type II I…	B2m,Egr1,Eif2ak2,Flnb,Gbp2,Gbp2b,Gbp3,Ghr,H2-D1,H2-K1,H2-Q1,H2-Q10,H2-Q2,H2-T23,Icam1,Ifi203,Ifi27,Ifi35,Ifih1,Ifit1,Ifit2,Ifit3,Ifitm1,Ifitm2,Ifna1,Ifnar1,Igf2r,Irf1,Irf2,Irf3,Irf5,Irf7,Irf9,Isg15,Jak1,Mx1,Ncam1,Oas1a,Oas2,Oas3,Oasl1,Psmb8,Ptpn11,Rsad2,Socs1,Stat1,Stat2,Trim21,Uba7,Ubb,Vcam1
JAK-STAT_Signaling	The Janus kinase/signal transducers and activators of transcription (JAK/STAT) pathway is one of a handful of pleiotropic cascades used to transduce a multitude of signals for development and homeostasis in animals. In mammals, the JAK/STAT pathway is the principal signaling mechanism for a wide array of cytokines and growth factors. Following the binding of cytokines to their cognate receptor, S…	Akt1,Bcl2l1,Ccnd1,Ccnd2,Ccnd3,Cdkn1a,Cntfr,Csf2,Csf2rb,Csf3,Ghr,Hras,Ifna1,Ifnar1,Il10,Il10ra,Il11,Il11ra1,Il15,Il22ra1,Il23r,Il24,Il2rb,Il2rg,Il6,Il6ra,Irf9,Jak1,Jak3,Lif,Mtor,Pias4,Pik3ca,Pik3cd,Pik3cg,Pik3r1,Pik3r2,Pik3r5,Prlr,Ptpn11,Socs1,Stat1,Stat2,Stat3,Stat4,Tslp
Killing_of_Cancer_Cells	Cancer cell killing mechanisms by cytotoxic T cells and natural killer cells.	Apc,Bad,Bax,Bbc3,Bcl2l1,Casp1,Casp3,Casp8,Casp9,Cblc,Ccl11,Ccl3,Ccl4,Ccl5,Ccr2,Ccr5,Cd27,Cd274,Cd276,Cd47,Cd68,Cd70,Cmklr1,Cntfr,Ctnnb1,Cxcl1,Cxcl13,Cxcl16,Cxcl9,Eif2ak2,Epcam,Ero1l,Fadd,Fasl,Flnb,Fzd9,Gbp2,Gbp2b,Gbp3,Ghr,Gzme,H2-DMa,H2-Ob,H2-T23,Hnf1a,Icam1,Icam2,Icam5,Icos,Ido1,Ifi203,Ifi27,Ifi35,Ifih1,Ifit1,Ifit2,Ifit3,Ifitm1,Ifitm2,Igf2r,Ihh,Il11,Il11ra1,Il15,Il1a,Il1b,Il22ra1,Il23r,Il2rb,Il6…
MAPK	The mitogen-activated protein kinase (MAPK) cascade is a highly conserved module that is involved in various cellular functions, including cell proliferation, differentiation and migration. Mammals express at least four distinctly regulated groups of MAPKs, extracellular signal-related kinases (ERK)-1/2, Jun amino-terminal kinases (JNK1/2/3), p38 proteins (p38alpha/beta/gamma/delta) and ERK5, tha…	Akt1,Angpt1,Angpt2,Bad,Bcl2l1,Casp3,Chuk,Csf1r,Dusp2,Dusp5,Egf,Egfr,Fas,Fasl,Fgf13,Fgf18,Fgf9,Fgfr1,Flnb,Flt1,Gng4,Hras,Ikbkb,Ikbkg,Il1a,Il1b,Il1r2,Kdr,Kras,Map3k12,Map3k5,Map3k7,Map3k8,Mapk10,Mdm2,Met,Nf1,Nfkb1,Nfkb2,Ngfr,Nras,Pdgfa,Pdgfrb,Pik3ca,Pik3cd,Pik3cg,Pik3r1,Pik3r2,Pik3r5,Pla1a,Prkacb,Prkca,Ptpn11,Rasal1,Rasgrf1,Rela,Relb,Shc2,Tgfb2,Tgfb3,Tgfbr1,Tgfbr2,Trp53,Vegfa,Vegfb,Vegfc,Zap70
Matrix_Remodeling_and_Metastasis	Genes encoding enzymes and their regulators involved in the remodeling and metastasis of the extracellular matrix	A2m,Bmp2,Casp3,Cd36,Cd47,Cdh1,Chd9,Col11a1,Col11a2,Col17a1,Col4a5,Col5a1,Col6a3,Comp,Ctss,Dsc3,Icam1,Icam2,Icam5,Itga1,Itga4,Itga6,Itgal,Itgav,Itgax,Itgb2,Itgb3,Itgb8,Jup,Kdr,Lama1,Lamb3,Lamc2,Loxl2,Mmp12,Mmp13,Mmp1a,Mmp7,Mmp9,Ncam1,Nid2,Pdgfa,Pecam1,Pkp3,Plod2,Ppl,Prkca,Reln,Serpinh1,Tgfb2,Tgfb3,Thbs1,Vcam1,Vcan
Metabolic_Stress	Metabolic stress is a physiological process that occurs during exercise in response to low energy that leads to metabolite accumulation in muscle cells.	Akt1,Aqp9,Atm,Ccna1,Ccne1,Cd300a,Cdk2,Cdk6,Cdkn1a,Cdkn2a,Cdkn2b,Cebpb,Deptor,E2f3,Egfr,Eif4ebp1,Eno1,Erbb2,Ero1l,Ezh2,Fbp1,Fgfr1,G6pdx,Gls,Got1,Got2,Hif1a,Hk1,Hk2,Hmga1,Hras,Ikbkb,Il1a,Il6,Kras,Ldha,Ldhb,Map3k5,Mapk10,Mdm2,Met,Mtor,Nbn,Nfkb1,Nras,Pck2,Pcx,Pdgfrb,Pdk1,Pfkfb3,Pfkm,Pik3ca,Pik3cd,Pik3cg,Pik3r1,Pik3r2,Pik3r5,Prkaa2,Prkca,Prr5,Pten,Rad50,Rb1,Rela,Rictor,Rps6kb1,Rptor,Sgk1,Slc16a1,Slc1a…
NF-kappaB_Signaling	Nuclear factor-kappa B (NF-kappa B) is the generic name of a family of transcription factors that function as dimers and regulate genes involved in immunity, inflammation and cell survival. There are several pathways leading to NF-kappa B-activation. The canonical pathway is induced by tumour necrosis factor-alpha (TNF-alpha), interleukin-1 (IL-1) or byproducts of bacterial and viral infections. …	Birc3,Cd27,Cd40,Cd40lg,Cd70,Chuk,Fasl,Ikbkb,Ikbkg,Ltb,Nfkb1,Nfkb2,Nfkbia,Nfkbie,Psmb10,Psmb5,Psmb8,Psmb9,Psmc4,Rela,Relb,Reln,Tnfrsf11b,Tnfrsf14,Tnfrsf17,Tnfrsf18,Tnfrsf1b,Tnfrsf25,Tnfrsf4,Tnfsf12,Tnfsf13,Tnfsf18,Tnfsf4,Ubb
Notch_Signaling	The Notch signaling pathway is an evolutionarily conserved, intercellular signaling mechanism essential for proper embryonic development. The Notch proteins are single-pass receptors that are activated by the Delta (or Delta-like) and Jagged/Serrate families of membrane-bound ligands. They are transported to the plasma membrane as cleaved, but otherwise intact polypeptides. Interaction with ligan…	Aph1b,Ccnd1,Dll1,Dll4,Dtx3l,Dtx4,E2f3,Gzme,Hdac11,Hdac3,Hdac4,Hdac5,Hey1,Hif1a,Jag1,Jag2,Kat2b,Maml2,Mdm2,Mfng,Notch1,Notch2,Trp53,Ubb
PI3K-Akt	The phosphatidylinositol 3 -kinase(PI3K)-Akt signaling pathway is activated by many types of cellular stimuli or toxic insults and regulates fundamental cellular functions such as transcription, translation, proliferation, growth, and survival. The binding of growth factors to their receptor tyrosine kinase (RTK) or G protein-coupled receptor (GPCR) stimulates class Ia and Ib PI3K isoforms, respe…	Akt1,Angpt1,Angpt2,Bad,Bcl2l1,Brca1,Casp9,Ccnd1,Ccnd2,Ccnd3,Ccne1,Cdk2,Cdk6,Cdkn1a,Chuk,Col4a5,Col6a3,Comp,Csf1r,Csf3,Egf,Egfr,Eif4ebp1,Fasl,Fgf13,Fgf18,Fgf9,Fgfr1,Flt1,Ghr,Gng4,Hras,Ifna1,Ifnar1,Ikbkb,Ikbkg,Il2rb,Il2rg,Il6,Il6ra,Itga1,Itga4,Itga6,Itgav,Itgb3,Itgb8,Jak1,Jak3,Kdr,Kras,Lama1,Lamb3,Lamc2,Mdm2,Met,Mtor,Nfkb1,Ngfr,Nras,Pck2,Pdgfa,Pdgfrb,Pik3ca,Pik3cd,Pik3cg,Pik3r1,Pik3r2,Pik3r5,Prkaa2…
Recognition_of_Cancer_Cells_by_T-cells	T cell receptor and co-stimulatory molecules interact to recognize cancer cells by antigens	Adora2a,Brd4,Ccl11,Ccl3,Ccl4,Ccl5,Ccna1,Ccnd1,Ccr2,Ccr5,Cd1d1,Cd2,Cd27,Cd274,Cd276,Cd28,Cd40,Cd48,Cd5,Cd68,Cd70,Cd80,Cd86,Cmtm4,Cmtm6,Cx3cl1,Cxcl13,Cxcl9,Egr1,F2rl1,Gzme,H2-DMa,H2-Ob,Havcr2,Icam1,Icam2,Icam5,Icos,Ido1,Ihh,Il10,Il15,Il23r,Irf1,Itga1,Lag3,Lck,Mlana,Nectin2,Nt5e,Pdcd1,Pdcd1lg2,Pf4,Prom1,Psmb9,Pvr,Ren1,Slc11a1,Stat1,Stat4,Tgfbr1,Tgfbr2,Tigit,Tnfrsf25,Tnfsf9,Tslp,Vegfa,Vsir,Vtcn1
Release_of_Cancer_Cell_Antigens	Tumor antigen is an antigenic substance produced in tumor cells. It triggers an immune response in the host.	Arid1a,Atm,Birc3,Blm,Bnip3,Brca1,Brca2,Brd3,Brd4,Brip1,Ccna1,Ccnd1,Ccno,Ddb2,Dnmt1,Dtx3l,Epm2aip1,Fam124b,Fanca,Fasl,Hdac11,Hdac3,Hdac4,Hdac5,Hells,Hmga1,Il10,Magea1,Magea3,Magea4,Mageb4,Map3k12,Mdm2,Mgmt,Mlh1,Mre11a,Msh2,Msh6,Nbn,Neil1,Parp12,Parp4,Parp9,Pias4,Pik3cd,Pik3cg,Pik3r5,Pms2,Pold1,Prkx,Rad50,Rad51,Rad51c,Rnls,Sfxn1,Smap1,Sox10,Srebf1,Tnfsf10,Tnks,Trp53,Ttc30a1,Tyms,Uba7,Ubb,Ube2t,Wdr76
Stromal_Factors	In addition to the intrinsic genetic mutations that tumor cells acquire, the growth of the tumor mass in the primary organ requires a complex interaction with the tumor microenvironment. The stroma provides growth factors that stimulate the tumor cells to grow.	Adam12,Aldoa,Angpt1,Angpt2,Arg2,Axl,Bbs1,Ccl8,Ccnd2,Ccne1,Cdh1,Cdh11,Ces3a,Col11a1,Col11a2,Col17a1,Col4a5,Col5a1,Col6a3,Ctss,Cxcl12,Dll4,Dsc3,E2f3,Edn1,Epcam,Ezh2,F2rl1,Fap,Fgf18,Fgfr1,Flt1,Fstl3,H2-DMa,Hey1,Hif1a,Icam1,Icam2,Icam5,Il10,Itga1,Itga4,Itga6,Itgal,Itgav,Itgax,Itgb2,Itgb3,Itpk1,Jag1,Jup,Kdr,Lamb3,Loxl2,Mmp12,Mmp13,Mmp1a,Mmp7,Mmp9,Mmrn2,Nid2,Olfml2b,P4ha1,P4ha2,Palmd,Pdgfrb,Pgpep1,Pik3…
T-cell_Priming_and_Activation	Priming of naive T cells, i.e., their activation following a primary recognition of specific peptide–MHC complexes, consists of a series of biophysical, biochemical, genetic, and proliferative events that lead to populations of expanded clones of differentiated effector cells.	Adora2a,Batf3,Ccl11,Ccl22,Ccl3,Ccl4,Ccl5,Ccr2,Ccr5,Cd1d1,Cd2,Cd27,Cd274,Cd28,Cd40,Cd40lg,Cd48,Cd5,Cd68,Cd70,Cd80,Cd86,Cx3cl1,Cxcl13,Cxcl9,Egr1,F2rl1,Fyn,Gzme,H2-DMa,H2-Ob,Havcr2,Icam1,Icam2,Icam5,Icos,Icosl,Ido1,Ihh,Ikzf1,Ikzf3,Il15,Il18,Il18bp,Il23r,Il2rb,Il2rg,Il33,Irf1,Itga1,Lag3,Lck,Ldha,Ldhb,Ltb,Ly9,Myd88,Nectin2,Nfatc2,Pdcd1,Pdcd1lg2,Pf4,Pirb,Prom1,Psmb9,Ptgs2,Ren1,Rsad2,Slc11a1,Stat1,Stat4…
TGF-beta_Signaling	The transforming growth factor-beta (TGF-beta) family members, which include TGF-betas, activins and bone morphogenetic proteins (BMPs), are structurally related secreted cytokines. A wide spectrum of cellular functions such as proliferation, apoptosis, differentiation and migration are regulated by TGF-beta family members. TGF-beta family member binds to the Type II receptor and recruits Type I,…	Acvr1c,Bambi,Bmp2,Cdkn2b,Chd9,Id4,Rbl2,Rock1,Rps6kb1,Smad5,Tgfb2,Tgfb3,Tgfbr1,Tgfbr2,Thbs1,Ubb
Tumor-Intrinsic_Factors	Tumor intrinsic factors are oncogenic factors.	Api5,Apol6,Arg1,Arg2,Arid1a,Atm,Bad,Bax,Bcl2l1,Bid,Birc3,Birc5,Blm,Bnip3,Bnip3l,Brca1,Brca2,Brd3,Brd4,Brip1,Ccl1,Ccl19,Ccl21a,Ccno,Cd163,Cd36,Cd47,Cd5,Cdh1,Cdh11,Cdh2,Cdh5,Cdkn1a,Ceacam3,Col5a1,Col6a3,Csf2rb,Ctsw,Cxcl1,Ddb2,Dnmt1,Egr1,Entpd1,Epcam,Epm2aip1,Fadd,Fanca,Fas,Fasl,Fyn,Gimap4,Gimap6,Gpr160,Gzme,Hdac11,Hdac3,Hdac4,Hdac5,Hells,Hmga1,Hnf1a,Hras,Icam1,Icam2,Icam5,Ido1,Ifitm1,Il10ra,Irf5,It…
Wnt_Signaling	Wnt proteins are secreted morphogens that are required for basic developmental processes, such as cell-fate specification, progenitor-cell proliferation and the control of asymmetric cell division, in many different species and organs. There are at least three different Wnt pathways: the canonical pathway, the planar cell polarity (PCP) pathway and the Wnt/Ca2+ pathway. In the canonical Wnt pathw…	Apc,Axin1,Bambi,Ccnd1,Ccnd2,Ccnd3,Ctnnb1,Dkk1,Fosl1,Fzd8,Fzd9,Gpc4,Map3k7,Mapk10,Mdm2,Mmp7,Nfatc2,Prkacb,Prkca,Sfrp1,Sfrp4,Sox11,Sox2,Trp53,Wnt10a,Wnt11,Wnt2,Wnt2b,Wnt3a,Wnt4,Wnt5a,Wnt5b,Wnt7b
