# Supplementary material for: An NGS-based assay for accurate detection and quantification of immune gene expression in mouse tumor models
Source: PLoS One. 2024 May 20;19(5):e0303171. doi: 10.1371/journal.pone.0303171 (PMC11104603; doi:10.1371/journal.pone.0303171)
Supplement: S2 Table — List of all 770 genes in NanoString’s PanCancer Mouse IO 360 Panel. (XLSX) [file pone.0303171.s004.xlsx]

## Sheet: Nanostring 360 panel
Supplementary Table S2. NCBI accession number and gene symbol for 770 genes in NanoString’s PanCancer Mouse IO 360 Panel
Accession	Gene Symbol
NM_175228.4	4930578C19Rik
NM_175628.3	A2m
NM_001033369.3	Acvr1c
NM_007400.2	Adam12
NM_010130.1	Adgre1
NM_009627.1	Adm
NM_009630.2	Adora2a
NM_009652.3	Akt1
NM_001177307.1	Aldoa
NM_009657.3	Aldoc
NM_009640.3	Angpt1
NM_007426.3	Angpt2
NM_020581.2	Angptl4
NM_028390.3	Anln
NM_007462.3	Apc
NM_177583.4	Aph1b
NM_007466.2	Api5
NM_011784.3	Aplnr
NM_001305844.1	Apoe
NM_001163621.1	Apol6
NM_001271843.1	Aqp9
NM_009704.3	Areg
NM_007482.3	Arg1
NM_009705.3	Arg2
NM_001080819.1	Arid1a
NM_007488.2	Arnt2
NM_007498.3	Atf3
NM_007499.1	Atm
NM_001159598.1	Axin1
NM_009465.3	Axl
NM_009735.3	B2m
NM_007522.3	Bad
NM_026505.2	Bambi
NM_030060.2	Batf3
NM_007527.3	Bax
NM_133234.2	Bbc3
NM_001033128.3	Bbs1
NM_001024468.3	Bcat1
NM_009741.3	Bcl2
NM_009743.5	Bcl2l1
NM_007528.2	Bcl6b
NM_007544.3	Bid
NM_007464.3	Birc3
NM_001012273.1	Birc5
NM_007549.2	Blk
NM_001042527.2	Blm
NM_007553.2	Bmp2
NM_009760.4	Bnip3
NM_009761.3	Bnip3l
NM_009764.3	Brca1
NM_009765.3	Brca2
NM_001113573.1	Brd3
NM_001286630.1	Brd4
NM_178309.2	Brip1
NM_001037719.2	Btla
NM_007572.2	C1qa
NM_009777.2	C1qb
NM_013484.2	C2
NM_007577.3	C5ar1
XM_356827.7	C7
NM_009807.2	Casp1
NM_009810.3	Casp3
NM_009812.2	Casp8
NM_015733.4	Casp9
NM_023224.5	Cblc
NM_011329.2	Ccl1
NM_011330.3	Ccl11
NM_011331.2	Ccl12
NM_011332.2	Ccl17
NM_011888.2	Ccl19
NM_011333.3	Ccl2
NM_016960.1	Ccl20
NM_011124.4	Ccl21a
NM_009137.2	Ccl22
NM_019577.4	Ccl24
NM_009138.3	Ccl25
NM_001013412.2	Ccl26
NM_001048179.1	Ccl27a
NM_020279.3	Ccl28
NM_011337.1	Ccl3
NM_013652.2	Ccl4
NM_013653.3	Ccl5
NM_009139.2	Ccl6
NM_013654.3	Ccl7
NM_021443.2	Ccl8
NM_011338.2	Ccl9
NM_007628.3	Ccna1
NM_172301.3	Ccnb1
NM_007631.1	Ccnd1
NM_009829.3	Ccnd2
NM_007632.2	Ccnd3
NM_007633.2	Ccne1
NM_001081062.1	Ccno
NM_009915.2	Ccr2
NM_009916.2	Ccr4
NM_009917.5	Ccr5
NM_009913.6	Ccr9
NM_009841.3	Cd14
NM_053094.2	Cd163
NM_009844.2	Cd19
NM_007639.3	Cd1d1
NM_013486.2	Cd2
NM_021325.3	Cd200r1
NM_130905.2	Cd209e
NM_018729.2	Cd244
NM_001113391.2	Cd247
NM_001042564.1	Cd27
NM_021893.2	Cd274
NM_133983.4	Cd276
NM_007642.4	Cd28
NM_170758.3	Cd300a
NM_007643.3	Cd36
NM_007646.4	Cd38
NM_013487.3	Cd3d
NM_007648.4	Cd3e
NM_009850.2	Cd3g
NM_013488.2	Cd4
NM_011611.2	Cd40
NM_011616.2	Cd40lg
NM_009851.2	Cd44
NM_010581.3	Cd47
NM_007649.4	Cd48
NM_007650.3	Cd5
NM_001037801.2	Cd6
NM_009853.1	Cd68
NM_001033122.3	Cd69
NM_009854.1	Cd7
NM_011617.1	Cd70
NM_001042605.1	Cd74
NM_007655.3	Cd79a
NM_008339.2	Cd79b
NM_009855.2	Cd80
NM_013489.2	Cd84
NM_019388.3	Cd86
NM_001081110.2	Cd8a
NM_009858.2	Cd8b1
NM_032465.2	Cd96
NM_023223.2	Cdc20
NM_009860.2	Cdc25c
NM_009864.2	Cdh1
NM_009866.5	Cdh11
NM_007664.5	Cdh2
NM_009868.4	Cdh5
NM_016756.4	Cdk2
NM_009873.2	Cdk6
NM_007669.4	Cdkn1a
NM_009876.3	Cdkn1c
NM_001040654.1	Cdkn2a
NM_007670.4	Cdkn2b
NM_054059.1	Ceacam3
NM_009883.4	Cebpb
NM_001081363.2	Cenpf
NM_028760.1	Cep55
NM_001164681.1	Ces3a
NM_177224.2	Chd9
NM_001162410.1	Chuk
NM_025809.5	Clec14a
NM_019948.2	Clec4e
NM_001038604.1	Clec5a
NM_020008.2	Clec7a
NM_008153.3	Cmklr1
NM_153582.5	Cmtm4
NM_026036.3	Cmtm6
NM_001146080.1	Cntfr
NM_007729.2	Col11a1
NM_009926.2	Col11a2
NM_007732.2	Col17a1
NM_001163155.1	Col4a5
NM_015734.2	Col5a1
XM_897036.2	Col6a3
NM_016685.2	Comp
NM_007753.2	Cpa3
NM_007759.2	Crabp2
NM_001113529.1	Csf1
NM_001037859.1	Csf1r
NM_009969.4	Csf2
NM_007780.4	Csf2rb
NM_009971.1	Csf3
NM_001252651.1	Csf3r
NM_009843.3	Ctla4
NM_007614.3	Ctnnb1
NM_021281.3	Ctss
NM_009985.5	Ctsw
NM_009142.3	Cx3cl1
NM_009987.3	Cx3cr1
NM_008176.1	Cxcl1
NM_021274.1	Cxcl10
NM_019494.1	Cxcl11
NM_013655.4	Cxcl12
NM_018866.2	Cxcl13
NM_019568.2	Cxcl14
NM_011339.2	Cxcl15
NM_023158.6	Cxcl16
NM_009140.2	Cxcl2
NM_203320.2	Cxcl3
NM_009141.2	Cxcl5
NM_008599.2	Cxcl9
NM_009909.3	Cxcr2
NM_009910.2	Cxcr3
NM_009911.3	Cxcr4
NM_007551.2	Cxcr5
NM_030712.4	Cxcr6
NM_007807.5	Cybb
NM_023118.5	Dab2
NM_028119.5	Ddb2
NM_001037937.3	Deptor
NM_010051.3	Dkk1
NM_007865.3	Dll1
NM_019454.3	Dll4
NM_010066.3	Dnmt1
NM_001159543.1	Dpp4
NM_007882.3	Dsc3
NM_001013371.2	Dtx3l
NM_172442.3	Dtx4
NM_013642.3	Dusp1
NM_010090.2	Dusp2
NM_001085390.1	Dusp5
NM_010093.3	E2f3
NM_010104.3	Edn1
NM_010113.4	Egf
NM_207655.2	Egfr
NM_007913.5	Egr1
NM_011163.4	Eif2ak2
NM_010122.2	Eif2b4
NM_007918.3	Eif4ebp1
NM_026305.2	Elob
NM_023119.2	Eno1
NM_009848.3	Entpd1
NM_010136.2	Eomes
NM_008532.2	Epcam
NM_175266.4	Epm2aip1
NM_001003817.1	Erbb2
NM_015774.3	Ero1l
NM_007956.5	Esr1
NM_012012.4	Exo1
NM_007971.2	Ezh2
NM_007974.4	F2rl1
NM_010175.5	Fadd
NM_173425.3	Fam124b
NM_016925.3	Fanca
NM_007986.2	Fap
NM_007987.2	Fas
NM_001205243.1	Fasl
NM_019395.3	Fbp1
NM_010184.1	Fcer1a
NM_010186.5	Fcgr1
NM_001077189.1	Fcgr2b
NM_010188.5	Fcgr3
NM_144559.1	Fcgr4
NM_010189.3	Fcgrt
NM_010190.1	Fcnb
NM_001029984.2	Fcrlb
NM_010200.2	Fgf13
NM_008005.2	Fgf18
NM_013518.4	Fgf9
NM_010206.2	Fgfr1
NM_134080.1	Flnb
NM_010228.3	Flt1
NM_010235.2	Fosl1
NM_054039.2	Foxp3
NM_013521.2	Fpr1
NM_008042.2	Fpr3
NM_031380.2	Fstl3
NM_010242.3	Fut4
NM_008054.2	Fyn
NM_008058.2	Fzd8
NM_010246.1	Fzd9
NM_008086.1	Gas1
NM_008091.3	Gata3
NM_010260.1	Gbp2
NM_010259.2	Gbp2b
NM_018734.3	Gbp3
NM_001048147.1	Ghr
NM_001243199.1	Gimap4
NM_153175.3	Gimap6
NM_010296.2	Gli1
NM_001081081.2	Gls
NM_008133.4	Glud1
NM_008131.3	Glul
NM_001081687.1	Gm5150
NM_198101.1	Gmip
NM_010317.2	Gng4
NM_010324.2	Got1
NM_010325.2	Got2
NM_008150.2	Gpc4
NM_001134386.1	Gpr160
NM_134116.5	Gpsm3
NM_010370.2	Gzma
NM_013542.2	Gzmb
NM_010373.3	Gzme
NM_010378.2	H2-Aa
NM_207105.3	H2-Ab1
NM_010380.3	H2-D1
NM_010386.4	H2-DMa
NM_010387.2	H2-DMb1
NM_010388.4	H2-DMb2
NM_010382.2	H2-Eb1
NM_001001892.2	H2-K1
NM_013819.2	H2-M3
NM_010389.3	H2-Ob
ENSMUST00000182803.1	H2-Pa
NM_010390.3	H2-Q1
NM_010391.4	H2-Q10
NM_010392.2	H2-Q2
NM_010398.3	H2-T23
NM_010436.2	H2afx
NM_134250.2	Havcr2
NM_010406.2	Hc
NM_010407.3	Hck
NM_144919.2	Hdac11
NM_010411.2	Hdac3
XM_006529302.1	Hdac4
NM_010412.3	Hdac5
NM_008230.6	Hdc
NM_008234.3	Hells
NM_025992.2	Herc6
NM_008235.2	Hes1
NM_010423.2	Hey1
NM_010431.2	Hif1a
NM_001146100.1	Hk1
NM_013820.3	Hk2
NM_001166545.1	Hmga1
NM_010439.3	Hmgb1
NM_009327.1	Hnf1a
NM_001130443.1	Hras
NM_001044751.1	Hsd11b1
NM_010493.2	Icam1
NM_010494.1	Icam2
NM_008319.2	Icam5
NM_017480.1	Icos
NM_015790.3	Icosl
NM_031166.2	Id4
NM_008324.2	Ido1
NM_133662.2	Ier3
NM_001045481.1	Ifi203
NM_026790.2	Ifi27
NM_027320.4	Ifi35
NM_027835.3	Ifih1
NM_008331.2	Ifit1
NM_008332.2	Ifit2
NM_010501.1	Ifit3
NM_001112715.1	Ifitm1
NM_030694.1	Ifitm2
NM_010502.2	Ifna1
NM_010508.1	Ifnar1
NM_008337.1	Ifng
NM_010511.2	Ifngr1
NM_008338.3	Ifngr2
NM_010515.2	Igf2r
NM_010544.2	Ihh
NM_010546.2	Ikbkb
NM_001161423.1	Ikbkg
NM_009578.2	Ikzf1
NM_011770.4	Ikzf2
NM_011771.1	Ikzf3
NM_010548.1	Il10
NM_008348.2	Il10ra
NM_008350.2	Il11
NM_010549.3	Il11ra1
NM_008354.3	Il12rb2
NM_008357.2	Il15
NM_010551.3	Il16
NM_010552.3	Il17a
NM_008360.1	Il18
NM_010531.1	Il18bp
NM_001161842.1	Il18r1
NM_010554.4	Il1a
NM_008361.3	Il1b
NM_010555.4	Il1r2
NM_001039701.3	Il1rn
NM_008366.3	Il2
NM_021887.1	Il21r
NM_178257.1	Il22ra1
NM_144548.1	Il23r
NM_053095.2	Il24
NM_008367.2	Il2ra
NM_008368.3	Il2rb
NM_013563.3	Il2rg
NM_133775.1	Il33
NM_001135100.2	Il34
NM_021283.1	Il4
NM_031168.1	Il6
NM_010559.2	Il6ra
NM_008372.3	Il7r
NM_008380.2	Inhba
NM_008390.2	Irf1
NM_008391.4	Irf2
NM_016849.4	Irf3
NM_013674.1	Irf4
NM_001252382.1	Irf5
NM_016850.2	Irf7
NM_008320.3	Irf8
NM_008394.2	Irf9
NM_015783.3	Isg15
NM_001033228.3	Itga1
NM_008396.2	Itga2
NM_010576.3	Itga4
NM_008397.4	Itga6
NM_008399.1	Itgae
NM_008400.2	Itgal
NM_001082960.1	Itgam
NM_008402.3	Itgav
NM_021334.2	Itgax
NM_008404.4	Itgb2
NM_016780.2	Itgb3
NM_177290.3	Itgb8
NM_172584.3	Itpk1
NM_013822.5	Jag1
NM_010588.2	Jag2
NM_146145.2	Jak1
NM_008413.3	Jak2
NM_010589.6	Jak3
NM_010593.2	Jup
NM_020005.3	Kat2b
NM_010612.2	Kdr
NM_134471.4	Kif2c
NM_177749.3	Kir3dl1
NM_177748.2	Kir3dl2
NM_001122733.1	Kit
NM_016659.3	Klra1
NM_001099918.1	Klrb1
NM_010654.2	Klrd1
NM_016970.1	Klrg1
NM_001083322.1	Klrk1
NM_021284.5	Kras
NM_008479.2	Lag3
NM_001113474.1	Lair1
NM_008480.2	Lama1
NM_008484.2	Lamb3
NM_008485.3	Lamc2
NM_001162433.1	Lck
NM_010699.2	Ldha
NM_008492.2	Ldhb
NM_010708.1	Lgals9
NM_008501.2	Lif
NM_001081239.2	Lilra5
NM_013532.3	Lilrb4a
NM_033325.2	Loxl2
NM_008518.2	Ltb
NM_010741.3	Ly6c1
XM_909927.2	Ly6g
NM_008534.2	Ly9
NM_016923.2	Ly96
NM_013590.3	Lyz1
NM_020015.2	Magea1
NM_020017.2	Magea3
NM_020280.2	Magea4
NM_001033492.2	Mageb4
NM_001013813.3	Maml2
NM_001163643.1	Map3k12
NM_008580.4	Map3k5
NM_172688.2	Map3k7
NM_007746.2	Map3k8
NM_009158.2	Mapk10
NM_010766.2	Marco
NM_173386.4	Mb21d1
NM_010786.3	Mdm2
NM_010790.2	Melk
NM_008591.2	Met
NM_008594.2	Mfge8
NM_008595.2	Mfng
NM_008598.2	Mgmt
NM_153760.2	Mill2
NM_001081117.2	Mki67
NM_029993.1	Mlana
NM_026810.2	Mlh1
NM_008605.3	Mmp12
NM_008607.1	Mmp13
NM_032006.3	Mmp1a
NM_010810.4	Mmp7
NM_013599.2	Mmp9
NM_153127.3	Mmrn2
NM_008625.2	Mrc1
NM_018736.2	Mre11a
NM_007641.5	Ms4a1
NM_001276330.1	Ms4a2
XM_003086124.1	Ms4a4a
NM_027209.3	Ms4a6b
NM_008628.2	Msh2
NM_010830.1	Msh6
NM_020009.2	Mtor
NM_010846.1	Mx1
NM_001008542.2	Mxi1
NM_001177354.1	Myc
NM_026793.2	Myct1
NM_010851.2	Myd88
NM_013752.3	Nbn
NM_001113204.1	Ncam1
NM_010746.3	Ncr1
NM_001098789.1	Ndufa4l2
NM_021424.2	Nectin1
NM_008990.3	Nectin2
NM_028347.2	Neil1
NM_010897.2	Nf1
NM_028728.2	Nfam1
NM_001136073.2	Nfatc2
NM_017373.3	Nfil3
NM_008689.2	Nfkb1
NM_019408.3	Nfkb2
NM_010907.2	Nfkbia
NM_008690.3	Nfkbie
NM_033217.3	Ngfr
NM_008695.2	Nid2
NM_024253.4	Nkg7
NM_001033207.3	Nlrc5
NM_145827.3	Nlrp3
NM_145857.2	Nod2
NM_010927.3	Nos2
NM_008714.3	Notch1
NM_010928.1	Notch2
NM_010937.2	Nras
NM_011851.4	Nt5e
NM_145211.2	Oas1a
NM_145227.3	Oas2
NM_145226.2	Oas3
NM_145209.3	Oasl1
NM_177068.4	Olfml2b
NM_001301094.1	Olr1
NM_139310.1	Otoa
NM_028808.3	P2ry13
NM_011030.1	P4ha1
NM_001136076.2	P4ha2
NM_023245.3	Palmd
NM_172893.3	Parp12
NM_001145978.2	Parp4
NM_030253.2	Parp9
NM_053136.3	Pcdhb11
NM_028994.2	Pck2
NM_008797.3	Pcx
NM_008798.1	Pdcd1
NM_021396.2	Pdcd1lg2
XM_006504659.3	Pdgfa
NM_011057.3	Pdgfb
NM_001146268.1	Pdgfrb
NM_172665.5	Pdk1
NM_026018.3	Pdzk1ip1
NM_008816.2	Pecam1
NM_019932.4	Pf4
NM_133232.2	Pfkfb3
NM_001163487.1	Pfkm
NM_023217.4	Pgpep1
NM_021501.4	Pias4
NM_008839.2	Pik3ca
XM_003945690.1	Pik3cd
NM_001146200.1	Pik3cg
NM_001077495.1	Pik3r1
NM_008841.2	Pik3r2
NM_177320.2	Pik3r5
NM_011095.2	Pirb
NM_001253883.1	Pkm
NM_019762.2	Pkp3
NM_134102.4	Pla1a
NM_001082531.1	Pla2g2a
NM_001142916.1	Plod2
NM_008886.2	Pms2
NM_001205075.1	Pnoc
NM_011131.3	Pold1
NM_011146.3	Pparg
NM_133249.2	Ppargc1b
NM_008909.2	Ppl
NM_007548.3	Prdm1
NM_011073.2	Prf1
NM_178143.1	Prkaa2
NM_011100.3	Prkacb
NM_011101.3	Prkca
NM_016979.1	Prkx
NM_011169.5	Prlr
NM_001163577.1	Prom1
NM_146061.4	Prr5
NM_013640.3	Psmb10
NM_011186.1	Psmb5
NM_010724.2	Psmb8
NM_013585.2	Psmb9
NM_026873.2	Ptcd2
NM_008960.2	Pten
NM_001136079.1	Ptger4
NM_011198.4	Ptgs2
NM_011202.3	Ptpn11
NM_001111316.2	Ptprc
NM_027514.2	Pvr
XM_011240963.2	Pvrig
NM_009012.2	Rad50
NM_011234.4	Rad51
NM_053269.3	Rad51c
NM_013832.4	Rasal1
NM_011245.2	Rasgrf1
NM_009029.2	Rb1
NM_011250.4	Rbl2
NM_009045.4	Rela
NM_009046.2	Relb
NM_011261.2	Reln
NM_031192.3	Ren1
NM_030168.3	Rictor
NM_009068.3	Ripk1
NM_138952.3	Ripk2
NM_019955.1	Ripk3
NM_001146342.2	Rnls
NM_028783.2	Robo4
NM_009071.2	Rock1
NM_013846.3	Ror2
NM_011281.2	Rorc
NM_022891.3	Rpl23
NM_013721.3	Rpl7a
NM_001114334.1	Rps6kb1
NM_028898.2	Rptor
NM_009104.2	Rrm2
NM_021384.2	Rsad2
NM_019732.2	Runx3
NM_013650.2	S100a8
NM_009114.2	S100a9
NM_023380.2	Samsn1
NM_183426.1	Sbno2
NM_011345.2	Sele
XM_006496716.1	Sell
NM_011347.1	Selp
NM_009243.4	Serpina1a
NM_009257.3	Serpinb5
NM_009825.2	Serpinh1
NM_013834.2	Sfrp1
NM_016687.3	Sfrp4
NM_027324.5	Sfxn1
NM_001161849.2	Sgk1
NR_132588.1	Sh2d1a
NM_001024539.1	Shc2
NM_011426.3	Siglec1
NM_145581.1	Siglecf
NM_007547.2	Sirpa
NM_144539.5	Slamf7
NM_013612.2	Slc11a1
NM_009196.4	Slc16a1
NM_009201.2	Slc1a5
NM_011400.3	Slc2a1
NM_011404.3	Slc7a5
NM_008541.2	Smad5
NM_028534.3	Smap1
NM_011427.2	Snai1
NM_009221.2	Snca
NM_009896.2	Socs1
XM_128139.6	Sox10
NM_009234.6	Sox11
NM_011443.3	Sox2
NM_019866.1	Spib
NM_009263.3	Spp1
NM_011898.2	Spry4
NM_011480.4	Srebf1
NM_011899.4	Srp54a
NM_009283.4	Stat1
NM_019963.1	Stat2
NM_011486.4	Stat3
NM_011487.5	Stat4
NM_009285.3	Stc1
NM_001198977.1	Syk
NM_027748.3	Taf3
NM_001161730.1	Tap1
NM_011530.3	Tap2
NM_009318.2	Tapbp
NM_145391.2	Tapbpl
NM_019507.2	Tbx21
NM_011539.3	Tbxas1
NM_001164147.1	Tcf3
NM_009337.3	Tcl1
NM_019911.2	Tdo2
NM_011577.1	Tgfb1
NM_009367.4	Tgfb2
NM_009368.2	Tgfb3
NM_009370.2	Tgfbr1
NM_009371.3	Tgfbr2
NM_009378.3	Thbd
NM_011580.4	Thbs1
NM_009382.3	Thy1
NM_174989.4	Ticam1
NM_011587.2	Tie1
NM_001146325.1	Tigit
NM_030682.1	Tlr1
NM_011905.2	Tlr2
NM_126166.2	Tlr3
NM_021297.2	Tlr4
NM_016928.2	Tlr5
NM_133211.4	Tlr7
NM_133212.2	Tlr8
NM_031178.2	Tlr9
NM_197986.2	Tmem140
NM_028261.1	Tmem173
NM_013693.2	Tnf
NM_001166402.1	Tnfaip3
NM_009398.2	Tnfaip6
NM_020275.3	Tnfrsf10b
NM_009399.3	Tnfrsf11a
NM_008764.3	Tnfrsf11b
NM_178931.2	Tnfrsf14
NM_011608.1	Tnfrsf17
NM_009400.2	Tnfrsf18
NM_011609.2	Tnfrsf1a
NM_011610.3	Tnfrsf1b
NM_033042.3	Tnfrsf25
NM_011659.2	Tnfrsf4
NM_009401.2	Tnfrsf8
NM_001077508.1	Tnfrsf9
NM_009425.2	Tnfsf10
NM_011614.3	Tnfsf12
NM_023517.2	Tnfsf13
NM_033622.1	Tnfsf13b
NM_183391.3	Tnfsf18
NM_009452.2	Tnfsf4
NM_009403.3	Tnfsf8
NM_009404.3	Tnfsf9
NM_175091.3	Tnks
NM_009415.2	Tpi1
NM_024427.4	Tpm1
NM_031187.4	Tpsab1
NM_009421.4	Traf1
NM_198297.3	Trat1
NM_021406.5	Trem1
NM_031254.2	Trem2
NM_001082552.1	Trim21
NM_011640.1	Trp53
NM_021367.1	Tslp
NM_030188.3	Ttc30a1
NM_008971.4	Twf1
NM_011658.2	Twist1
NM_007855.2	Twist2
NM_138302.1	Tymp
NM_021288.3	Tyms
NM_023738.4	Uba7
NM_026785.2	Ube2c
NM_001278115.1	Ube2t
NM_029975.2	Ulbp1
NM_011693.3	Vcam1
NM_001081249.1	Vcan
NM_001025250.3	Vegfa
NM_011697.3	Vegfb
NM_009506.2	Vegfc
NM_009507.3	Vhl
NM_001159572.1	Vsir
NM_178594.3	Vtcn1
NM_030234.2	Wdr76
NM_009518.1	Wnt10a
NM_001285792.1	Wnt11
NM_023653.4	Wnt2
NM_009520.3	Wnt2b
NM_009522.2	Wnt3a
NM_009523.2	Wnt4
NM_009524.2	Wnt5a
NM_009525.3	Wnt5b
NM_009528.2	Wnt7b
NM_008510.1	Xcl1
NM_009539.3	Zap70
NM_153159.2	Zc3h12a
NM_011546.3	Zeb1
NM_015753.4	Zeb2
	Internal Reference Genes
NM_013854.1	Abcf1
NM_028873.3	Dnajc14
NM_133658.1	Ercc3
NM_008062.2	G6pdx
NM_010368.1	Gusb
NM_026490.2	Mrpl19
NM_183155.3	Nrde2
NM_008753.4	Oaz1
NM_009089.2	Polr2a
NM_011874.2	Psmc4
NM_001159605.1	Pum1
NM_023281.1	Sdha
NM_026175.5	Sf3a1
NM_027886.3	Stk11ip
NM_144522.5	Tbc1d10b
NM_013684.3	Tbp
NM_011638.4	Tfrc
NM_011903.3	Tlk2
NM_028076.2	Tmub2
NM_011664.4	Ubb
