# Supplementary material for: An NGS-based assay for accurate detection and quantification of immune gene expression in mouse tumor models
Source: PLoS One. 2024 May 20;19(5):e0303171. doi: 10.1371/journal.pone.0303171 (PMC11104603; doi:10.1371/journal.pone.0303171)
Supplement: S3 Table — A. Read count comparisons on 1080 IO genes for 209 tumors derived from 21 syngeneic models. B. Overall mean and standard deviation of read count fold change between NGSmIO Panel and RNAseq for specific categories of cancers. C. Cell line and mouse strain details for each model. (XLSX) [file pone.0303171.s005.xlsx]

## Sheet: A
Supplementary Table S3. Sequencing coverage comparisons on 1080 IO genes between NGSmIO Panel and RNAseq across 21 syngeneic models.
A. Read count comparisons on 1080 IO genes for 209 tumors derived from 21 syngeneic models.
B. Overall mean and standard deviation of read count fold change between NGSmIO Panel and RNAseq for specific categories of cancers.
C. Genetic backgroud on 21 syngeneic models
Sample ID	Model	Cancer type	NGS IO Panel				RNAseq				Normalized Counts NGS Panel/Normalized Counts RNAseq
			Average read counts on 1080 IO genes	Total number of reads	Total number of bases	Average counts per GB	Average read counts on 1080 IO genes	Total number of reads	Total number of bases	Average counts per GB
G2-8755-4T-1	4T-1	breast cancer	14939.1	35551772	5332765800	3007.95	3072.5	70871212	10630681800	310.335	9.69259
G2-8756-4T-1	4T-1	breast cancer	14831.1	35915732	5387359800	2955.94	2874.92	71452130	10717819500	288.018	10.263
G2-8757-4T-1	4T-1	breast cancer	14994.2	35731560	5359734000	3003.86	2956.38	68511744	10276761600	308.89	9.72468
G2-8759-4T-1	4T-1	breast cancer	15678.5	37053840	5558076000	3028.86	3047.02	71110434	10666565100	306.726	9.8748
G2-8760-4T-1	4T-1	breast cancer	17146.5	40465532	6069829800	3033.19	3237.23	74884698	11232704700	309.449	9.80192
G1-8761-4T-1	4T-1	breast cancer	17571.3	41069232	6160384800	3062.65	3268.74	71941208	10791181200	325.246	9.4164
G1-8763-4T-1	4T-1	breast cancer	16612	38577332	5786599800	3082.47	3421.92	79189226	11878383900	309.323	9.96523
G1-8766-4T-1	4T-1	breast cancer	16032.7	38446748	5767012200	2985.07	3653.7	80324822	12048723300	325.606	9.16776
G1-8767-4T-1	4T-1	breast cancer	16424.4	39240138	5886020700	2996.18	4958.62	109494732	16424209800	324.173	9.24255
G1-8772-4T-1	4T-1	breast cancer	17062.2	40617270	6092590500	3007	3596.25	78848624	11827293600	326.486	9.21022
3115-A20	A20	lymphoma	15036.6	36919662	5537949300	2915.41	2449.71	93798384	14069757600	186.951	15.5945
3118-A20	A20	lymphoma	15723.1	38666642	5799996300	2910.78	1773.37	70881900	10632285000	179.09	16.2531
3148-A20	A20	lymphoma	15207.4	37484890	5622733500	2904.07	1758.63	72597432	10889614800	173.405	16.7474
3188-A20	A20	lymphoma	13632.8	33573060	5035959000	2906.71	1786.61	72199758	10829963700	177.134	16.4096
3189-A20	A20	lymphoma	15028.1	37087922	5563188300	2900.54	1830.2	72308382	10846257300	181.183	16.0089
3191-A20	A20	lymphoma	15131.7	37171880	5575782000	2913.95	2245.52	88775552	13316332800	181.064	16.0935
3202-A20	A20	lymphoma	16073.8	39113120	5866968000	2941.75	1724.07	71234288	10685143200	173.251	16.9797
3206-A20	A20	lymphoma	15139.9	37289832	5593474800	2906.3	1785.83	71624410	10743661500	178.479	16.2837
5879-A20	A20	lymphoma	15645	37902564	5685384600	2954.72	2087.31	77011708	11551756200	194.017	15.2292
5884-A20	A20	lymphoma	15862.5	39373574	5906036100	2883.88	2127.93	81390558	12208583700	187.151	15.4093
11-B16BL6	B16BL6	melanoma	17566.5	40028834	6004325100	3141.39	3050	81178894	12176834100	268.946	11.6803
14-B16BL6	B16BL6	melanoma	17381.4	39541562	5931234300	3146.59	2949.21	77330792	11599618800	273	11.526
15-B16BL6	B16BL6	melanoma	15673.6	35747298	5362094700	3138.6	2613.71	74425926	11163888900	251.387	12.4851
18-B16BL6	B16BL6	melanoma	16763	38319552	5747932800	3131.41	2722.66	71273946	10691091900	273.446	11.4517
7-B16BL6	B16BL6	melanoma	17215	40268682	6040302300	3060.19	2987.1	78655622	11798343300	271.85	11.2569
8434-B16BL6	B16BL6	melanoma	16128.7	37605428	5640814200	3070.13	3777.49	94515772	14177365800	286.093	10.7312
8435-B16BL6	B16BL6	melanoma	16186.1	37637094	5645564100	3078.47	3720.84	96204314	14430647100	276.856	11.1194
8437-B16BL6	B16BL6	melanoma	17852.9	41505520	6225828000	3079.02	3772.9	90339652	13550947800	298.955	10.2993
8438-B16BL6	B16BL6	melanoma	17227.1	40111436	6016715400	3074.35	3315.88	87818170	13172725500	270.286	11.3744
8439-B16BL6	B16BL6	melanoma	16847	39105462	5865819300	3083.85	3470.98	89518510	13427776500	277.554	11.1108
3219-B16F10	B16F10	melanoma	16976.2	38626462	5793969300	3146.04	2658.88	68208874	10231331100	279.04	11.2745
3222-B16F10	B16F10	melanoma	16093.8	36425712	5463856800	3162.72	3652.86	109708830	16456324500	238.341	13.2697
3223-B16F10	B16F10	melanoma	16046.3	36478246	5471736900	3148.84	3019.69	84617262	12692589300	255.453	12.3265
3224-B16F10	B16F10	melanoma	15822.3	36250572	5437585800	3124.37	2696.04	72296214	10844432100	266.943	11.7042
3225-B16F10	B16F10	melanoma	16488.5	37805092	5670763800	3122.06	2303.43	67149642	10072446300	245.55	12.7145
3278-B16F10	B16F10	melanoma	17671.3	40035222	6005283300	3159.62	2415.99	67056690	10058503500	257.906	12.251
3279-B16F10	B16F10	melanoma	16882.8	38673504	5801025600	3124.93	2321.43	70990550	10648582500	234.08	13.3499
3281-B16F10	B16F10	melanoma	17938.6	40721616	6108242400	3153.36	2283.29	68361840	10254276000	239.087	13.1892
3283-B16F10	B16F10	melanoma	18643	42248814	6337322100	3158.72	3165.77	80793272	12118990800	280.487	11.2615
3372-B16F10	B16F10	melanoma	17510.1	39884964	5982744600	3142.58	2756.42	78812920	11821938000	250.355	12.5525
1-B16F10-OVA2	B16F10-OVA#2	melanoma	19015.6	43297484	6494622600	3143.81	2669.1	86718622	13007793300	220.323	14.2691
11-B16F10-OVA2	B16F10-OVA#2	melanoma	15384.7	34889054	5233358100	3156.53	2633.51	75075360	11261304000	251.1	12.5708
14-B16F10-OVA2	B16F10-OVA#2	melanoma	17389.4	39572610	5935891500	3145.56	2534	71983484	10797522600	251.989	12.4829
17-B16F10-OVA2	B16F10-OVA#2	melanoma	17013.5	38686474	5802971100	3148.07	2301.84	66835782	10025367300	246.533	12.7693
2-B16F10-OVA2	B16F10-OVA#2	melanoma	17630.7	40417706	6062655900	3122.54	2733.28	75240994	11286149100	260.038	12.008
20-B16F10-OVA2	B16F10-OVA#2	melanoma	16716.1	37934356	5690153400	3154.36	2811.15	83948754	12592313100	239.706	13.1593
5-B16F10-OVA2	B16F10-OVA#2	melanoma	15707.6	35700724	5355108600	3149.49	2802	78323682	11748552300	256.085	12.2986
6-B16F10-OVA2	B16F10-OVA#2	melanoma	16973.4	38340238	5751035700	3169	2521.09	73332304	10999845600	246.094	12.8772
7-B16F10-OVA2	B16F10-OVA#2	melanoma	16919	38814300	5822145000	3120.27	2800.12	82583920	12387588000	242.711	12.8559
9-B16F10-OVA2	B16F10-OVA#2	melanoma	15917.9	36226458	5433968700	3145.35	2934.71	86667266	13000089900	242.392	12.9763
10-Colon-26	Colon26	colorectal cancer	16202.6	37688760	5653314000	3077.38	2905.85	77598660	11639799000	268.057	11.4803
11-Colon-26	Colon26	colorectal cancer	15432.8	35435322	5315298300	3117.57	2922.14	83191418	12478712700	251.438	12.3989
14-Colon-26	Colon26	colorectal cancer	17273.8	39834148	5975122200	3104.14	4174.21	117783132	17667469800	253.688	12.2361
16-Colon-26	Colon26	colorectal cancer	17246.3	39766504	5964975600	3104.48	2489.82	68348852	10252327800	260.762	11.9054
17-Colon-26	Colon26	colorectal cancer	17323.5	40917866	6137679900	3030.61	2336.51	66486922	9973038300	251.559	12.0473
18-Colon-26	Colon26	colorectal cancer	18005.5	41827160	6274074000	3081.45	2757.84	76882274	11532341100	256.774	12.0006
6-Colon-26	Colon26	colorectal cancer	16503.2	38627460	5794119000	3058.3	2795.23	75874028	11381104200	263.714	11.597
7-Colon-26	Colon26	colorectal cancer	17482.5	40529418	6079412700	3087.74	2646.61	73681132	11052169800	257.123	12.0088
8-Colon-26	Colon26	colorectal cancer	17771	41503872	6225580800	3065.01	3067.01	83514934	12527240100	262.882	11.6593
9-Colon-26	Colon26	colorectal cancer	14865.7	34504024	5175603600	3084.07	2895.37	79001890	11850283500	262.346	11.7557
2061-CT26	CT26	colorectal cancer	16595.7	39079382	5861907300	3039.88	2406.35	68895498	10334324700	250.021	12.1585
2093-CT26	CT26	colorectal cancer	250352	594099416	89114912400	3016.48	2617.08	72755280	10913292000	257.49	11.7149
2116-CT26	CT26	colorectal cancer	16036.7	37396178	5609426700	3069.71	2526.54	69422618	10413392700	260.516	11.7832
2135-CT26	CT26	colorectal cancer	15771.5	36674234	5501135100	3078.36	3122.77	84565614	12684842100	264.335	11.6457
2175-CT26	CT26	colorectal cancer	17913.3	41644336	6246650400	3079.13	2629.81	81575034	12236255100	230.768	13.3429
2189-CT26	CT26	colorectal cancer	17232.3	40332922	6049938300	3058.39	2463.76	71729440	10759416000	245.873	12.4389
2191-CT26	CT26	colorectal cancer	15769.6	36605580	5490837000	3083.77	2471.37	74496610	11174491500	237.47	12.9859
2196-CT26	CT26	colorectal cancer	16186.9	37514044	5627106600	3088.72	3001.25	81545064	12231759600	263.459	11.7237
2199-CT26	CT26	colorectal cancer	13438.2	31026380	4653957000	3100.4	3140.15	84543242	12681486300	265.877	11.661
2202-CT26	CT26	colorectal cancer	17641	42441088	6366163200	2975.4	2499.24	70597048	10589557200	253.413	11.7413
G2-8813-EG7-OVA	E.G7-OVA	lymphoma	14885.2	34327636	5149145400	3103.99	2268.34	70652264	10597839600	229.821	13.5061
G2-8816-EG7-OVA	E.G7-OVA	lymphoma	15425.5	35313760	5297064000	3126.83	2411.14	77075088	11561263200	223.933	13.9633
G2-8817-EG7-OVA	E.G7-OVA	lymphoma	15726.1	36005978	5400896700	3126.47	1985.24	67288368	10093255200	211.194	14.8038
G1-8818-EG7-OVA	E.G7-OVA	lymphoma	16919	38645196	5796779400	3133.92	2319.17	73168968	10975345200	226.89	13.8125
G2-8820-EG7-OVA	E.G7-OVA	lymphoma	16932	38870450	5830567500	3118.16	2841.96	93565564	14034834600	217.425	14.3413
G1-8822-EG7-OVA	E.G7-OVA	lymphoma	17863.4	40870542	6130581300	3128.7	2557.71	78943770	11841565500	231.922	13.4903
G2-8823-EG7-OVA	E.G7-OVA	lymphoma	15961.9	36469130	5470369500	3133.06	2399.88	72871298	10930694700	235.745	13.2901
G1-8828-EG7-OVA	E.G7-OVA	lymphoma	15985.3	36453346	5468001900	3139	2143.44	70972382	10645857300	216.187	14.5199
G1-8830-EG7-OVA	E.G7-OVA	lymphoma	17335.3	39408374	5911256100	3148.85	2600.86	81152360	12172854000	229.416	13.7255
G1-8831-EG7-OVA	E.G7-OVA	lymphoma	16554.2	38091500	5713725000	3110.92	3085.65	92496240	13874436000	238.798	13.0274
G2-8774-EL4	EL4	lymphoma	12628.5	29281724	4392258600	3087.18	2066.46	72091766	10813764900	205.187	15.0457
G1-8775-EL4	EL4	lymphoma	12617.2	28701514	4305227100	3146.79	2041.64	70665774	10599866100	206.814	15.2156
G2-8776-EL4	EL4	lymphoma	12586.5	28844360	4326654000	3123.59	2117.85	75555778	11333366700	200.649	15.5675
G1-8780-EL4	EL4	lymphoma	12959.2	29664338	4449650700	3127.16	2077.04	70929814	10639472100	209.616	14.9185
G1-8781-EL4	EL4	lymphoma	13360.4	30628264	4594239600	3122.52	2452.3	81110048	12166507200	216.425	14.4277
G2-8782-EL4	EL4	lymphoma	16097	36884976	5532746400	3123.96	2221.94	72877212	10931581800	218.248	14.3138
G2-8789-EL4	EL4	lymphoma	17724.3	40814312	6122146800	3108.59	2033.78	65060474	9759071100	223.767	13.8921
G1-8790-EL4	EL4	lymphoma	12796.4	29200004	4380000600	3136.99	1978.81	71094636	10664195400	199.24	15.7448
G2-8791-EL4	EL4	lymphoma	15939.6	36804436	5520665400	3100.18	2012.05	68903526	10335528900	209.028	14.8314
G1-8792-EL4	EL4	lymphoma	12629.1	28729006	4309350900	3146.73	2166.52	73869310	11080396500	209.945	14.9883
4834-EMT6	EMT6	breast cancer	16824.2	39861110	5979166500	3021.29	3583.49	80753408	12113011200	317.654	9.51128
4845-EMT-6	EMT6	breast cancer	15136.7	35188492	5278273800	3079.22	4311.74	99600476	14940071400	309.885	9.93666
4847-EMT6	EMT6	breast cancer	16762.7	39239670	5885950500	3057.93	3161.22	79852430	11977864500	283.384	10.7908
4852-EMT-6	EMT6	breast cancer	14721.7	33959548	5093932200	3103.15	3770.36	94520748	14178112200	285.538	10.8677
4859-EMT-6	EMT6	breast cancer	11636	26983370	4047505500	3086.84	3427.37	87017300	13052595000	281.945	10.9484
4870-EMT-6	EMT6	breast cancer	11805.8	27348936	4102340400	3090.03	3844.79	93408126	14011218900	294.643	10.4874
4871-EMT6	EMT6	breast cancer	16234.2	38792728	5818909200	2995.64	2862.96	72276324	10841448600	283.549	10.5648
4883-EMT-6	EMT6	breast cancer	16592	38762942	5814441300	3064.02	3158.78	76588994	11488349100	295.23	10.3784
4885-EMT6	EMT6	breast cancer	15144.9	36387948	5458192200	2979.32	3424.1	81024474	12153671100	302.509	9.84868
4890-EMT6	EMT6	breast cancer	15207.5	36638636	5495795400	2971.18	3241.72	75113330	11266999500	308.935	9.61748
G1-2828-H22	H22	liver cancer	16846.2	39848076	5977211400	3026.23	3671.43	116699132	17504869800	225.204	13.4378
G1-2831-H22	H22	liver cancer	16943.3	39717192	5957578800	3053.71	3720.48	112877158	16931573700	235.94	12.9427
G1-2832-H22	H22	liver cancer	16300.5	38031452	5704717800	3068.08	3394.39	102346014	15351902100	237.41	12.9231
G1-2833-H22	H22	liver cancer	15078.3	35009770	5251465500	3082.98	3555	114546336	17181950400	222.161	13.8773
G2-2834-H22	H22	liver cancer	14639.9	33669548	5050432200	3112.5	2188.76	73327948	10999192200	213.666	14.5671
G2-2837-H22	H22	liver cancer	17173.6	40177188	6026578200	3059.78	2498.69	76725700	11508855000	233.12	13.1253
G2-2842-H22	H22	liver cancer	16629.1	38781428	5817214200	3069.4	2123.56	69817070	10472560500	217.726	14.0975
G1-2846-H22	H22	liver cancer	15272.3	35385774	5307866100	3089.47	3543.6	112646218	16896932700	225.184	13.7198
G2-2851-H22	H22	liver cancer	56036.2	130519394	19577909100	3073.28	2293.99	69884698	10482704700	234.973	13.0793
G2-2852-H22	H22	liver cancer	14073.1	32473704	4871055600	3102.18	2427.57	74910204	11236530600	231.974	13.373
G1-8738-Hepa-1-6	Hepa 1-6	liver cancer	19073	44603524	6690528600	3060.97	2917.81	71278538	10691780700	293.026	10.4461
G2-8740-Hepa-1-6	Hepa 1-6	liver cancer	17716.2	41092732	6163909800	3086.12	3141.65	80260250	12039037500	280.199	11.014
G2-8741-Hepa-1-6	Hepa 1-6	liver cancer	15087.6	35441392	5316208800	3047.31	3208.77	83802628	12570394200	274.088	11.118
G2-8742-Hepa-1-6	Hepa 1-6	liver cancer	21151.6	49056908	7358536200	3086.4	3438.67	95158634	14273795100	258.673	11.9317
G2-8743-Hepa-1-6	Hepa 1-6	liver cancer	16611.6	39096048	5864407200	3041.5	3221.85	86535726	12980358900	266.513	11.4122
G1-8747-Hepa-1-6	Hepa 1-6	liver cancer	16865.1	39857386	5978607900	3028.92	3725.31	96972126	14545818900	274.995	11.0145
G2-8748-Hepa-1-6	Hepa 1-6	liver cancer	19209.6	44842096	6726314400	3066.48	3030.33	81286536	12192980400	266.858	11.4911
G1-8750-Hepa-1-6	Hepa 1-6	liver cancer	19621.1	45275278	6791291700	3102.2	2611.54	70388512	10558276800	265.585	11.6806
G1-8751-Hepa-1-6	Hepa 1-6	liver cancer	17767.7	41651020	6247653000	3053.62	3332.84	76580772	11487115800	311.532	9.80192
G1-8754-Hepa-1-6	Hepa 1-6	liver cancer	16219.3	38866354	5829953100	2987.22	2982.42	74032648	11104897200	288.373	10.3589
1-J558	J558	myeloma	15057.2	34785330	5217799500	3098.55	2017.51	82770528	12415579200	174.481	17.7587
10-J558	J558	myeloma	16283.9	37788696	5668304400	3084.64	2054.34	88355726	13253358900	166.436	18.5335
11-J558	J558	myeloma	14858.1	34412810	5161921500	3090.67	1863.69	80833694	12125054100	165.04	18.7268
12-J558	J558	myeloma	17280.2	40558500	6083775000	3049.82	1895.52	79605624	11940843600	170.449	17.8929
15-J558	J558	myeloma	17609.7	40878082	6131712300	3083.69	1941.78	81428910	12214336500	170.699	18.0651
19-J558	J558	myeloma	11198.8	26156242	3923436300	3064.83	1880.01	79518164	11927724600	169.24	18.1094
3-J558	J558	myeloma	17936.5	41509788	6226468200	3093.11	1928.95	79926544	11988981600	172.758	17.9043
4-J558	J558	myeloma	16370.3	38235316	5735297400	3064.79	1534.01	68644314	10296647100	159.967	19.1589
5-J558	J558	myeloma	15467.9	35949112	5392366800	3080.01	1604.34	71205294	10680794100	161.285	19.0967
8-J558	J558	myeloma	14465.1	33989124	5098368600	3046.41	2449.66	99290516	14893577400	176.606	17.2498
G1-8794-KLN205	KLN205	lung cancer	18411.7	42824640	6423696000	3077.58	3013.68	88962728	13344409200	242.492	12.6915
G2-8796-KLN205	KLN205	lung cancer	15654.1	37444740	5616711000	2992.58	2603.64	75792776	11368916400	245.902	12.1698
G1-8798-KLN205	KLN205	lung cancer	15296.5	36168124	5425218600	3027.43	2784.22	83873278	12580991700	237.623	12.7405
G2-8799-KLN205	KLN205	lung cancer	16489.1	39136164	5870424600	3015.97	2832.45	83665156	12549773400	242.34	12.4452
G2-8800-KLN205	KLN205	lung cancer	16431.8	38896174	5834426100	3024.03	2535.18	73709786	11056467900	246.203	12.2827
G1-8801-KLN205	KLN205	lung cancer	15571.5	36766728	5515009200	3031.69	2904.56	86541084	12981162600	240.252	12.6188
G2-8804-KLN205	KLN205	lung cancer	14606.2	33837794	5075669100	3089.9	3118.3	82225000	12333750000	271.47	11.3821
G1-8805-KLN205	KLN205	lung cancer	17177.2	39892656	5983898400	3082.26	2802.15	80103888	12015583200	250.407	12.309
G2-8808-KLN205	KLN205	lung cancer	17416.7	39926808	5989021200	3122.56	2315.38	67767754	10165163100	244.573	12.7674
G1-8811-KLN205	KLN205	lung cancer	17164.3	40255408	6038311200	3052.19	2474.21	74513742	11177061300	237.688	12.8411
7143-LL2	LL/2	lung cancer	16393.2	37777870	5666680500	3106.24	3561.47	102645966	15396894900	248.368	12.5066
7145-LL2	LL/2	lung cancer	14731.6	33467890	5020183500	3150.87	2723.77	77824916	11673737400	250.53	12.5768
7147-LL2	LL/2	lung cancer	16771.5	38053440	5708016000	3154.91	3089.27	86178960	12926844000	256.604	12.2949
7148-LL2	LL/2	lung cancer	17744.8	40704446	6105666900	3120.6	2823.44	78856680	11828502000	256.3	12.1756
7153-LL2	LL/2	lung cancer	16481	37815920	5672388000	3119.73	2497.68	74113622	11117043300	241.239	12.9321
7154-LL2	LL/2	lung cancer	18651.6	42622048	6393307200	3132.49	2945.29	73985338	11097800700	284.965	10.9926
7160-LL2	LL/2	lung cancer	13679.7	31636462	4745469300	3095.27	2372.8	67322962	10098444300	252.293	12.2685
7171-LL2	LL/2	lung cancer	15890.2	36397998	5459699700	3125.08	2800.55	77331162	11599674300	259.237	12.0549
7178-LL2	LL/2	lung cancer	17928.9	41040586	6156087900	3127.16	2570.17	75648808	11347321200	243.203	12.8582
7190-LL2	LL/2	lung cancer	18877.6	43346322	6501948300	3117.48	2887.98	90248024	13537203600	229.068	13.6094
11-MBT-2	MBT-2	bladder cancer	16851.1	38914908	5837236200	3099.71	4131.58	99578904	14936835600	297	10.4367
16-MBT-2	MBT-2	bladder cancer	17151.5	39686890	5953033500	3093.59	4174.4	101998040	15299706000	292.961	10.5597
17-MBT-2	MBT-2	bladder cancer	15880.4	36580534	5487080100	3107.55	3190.32	85566638	12834995700	266.894	11.6434
18-MBT-2	MBT-2	bladder cancer	17811.3	41129682	6169452300	3099.91	3228.71	84969282	12745392300	272.004	11.3965
19-MBT-2	MBT-2	bladder cancer	16405.5	38000926	5700138900	3090.32	3283.77	93177666	13976649900	252.272	12.2499
24-MBT-2	MBT-2	bladder cancer	17176.1	39822472	5973370800	3087.48	3008.39	82723300	12408495000	260.324	11.8601
5-MBT-2	MBT-2	bladder cancer	17569.5	40393372	6059005800	3113.57	3359.12	91253582	13688037300	263.502	11.8161
6-MBT-2	MBT-2	bladder cancer	16777.2	39013602	5852040300	3078.31	3525.78	95883856	14382578400	263.22	11.6948
9-MBT-2	MBT-2	bladder cancer	16697.4	38716106	5807415900	3087.2	3401.58	91996936	13799540400	264.677	11.664
6907-MC38	MC38	colorectal cancer	15961.8	37064452	5559667800	3082.71	3202.28	73593992	11039098800	311.477	9.89707
6936-MC38	MC38	colorectal cancer	15161.5	35404894	5310734100	3065.41	2592.32	72073320	10810998000	257.468	11.906
6966-MC38	MC38	colorectal cancer	16785.2	39042022	5856303300	3077.53	3324	75646034	11346905100	314.546	9.78404
6968-MC38	MC38	colorectal cancer	13391.3	31131930	4669789500	3079.11	2693.14	72636648	10895497200	265.407	11.6015
6974-MC38	MC38	colorectal cancer	16422.6	38431612	5764741800	3058.87	3170.66	73023448	10953517200	310.811	9.8416
6986-MC38	MC38	colorectal cancer	14188.7	33225460	4983819000	3056.9	3264.4	81085908	12162886200	288.182	10.6075
6987-MC38	MC38	colorectal cancer	14788.7	34475780	5171367000	3070.61	2945.68	74222748	11133412200	284.09	10.8086
6990-MC38	MC38	colorectal cancer	16108.2	37584600	5637690000	3067.93	2867.74	77398258	11609738700	265.227	11.5672
7017-MC38	MC38	colorectal cancer	17209.3	39994412	5999161800	3080.16	3062.59	81386068	12207910200	269.369	11.4347
7063-MC38	MC38	colorectal cancer	18539	43102182	6465327300	3078.91	3120.53	73265896	10989884400	304.885	10.0986
6702-Pan02	Pan02	pancreatic cancer	16755.4	39070622	5860593300	3069.81	3322.82	74379656	11156948400	319.788	9.59953
6723-Pan02	Pan02	pancreatic cancer	16711.5	38931370	5839705500	3072.73	3046.61	69192860	10378929000	315.184	9.749
6725-Pan02	Pan02	pancreatic cancer	17624	41170608	6175591200	3064.26	6151.08	130000380	19500057000	338.7	9.0471
6758-Pan02	Pan02	pancreatic cancer	19922.1	46466750	6970012500	3069.04	3315.63	70038360	10505754000	338.874	9.05657
6760-Pan02	Pan02	pancreatic cancer	19602.5	45709338	6856400700	3069.83	3431.56	78099100	11714865000	314.524	9.76024
6761-Pan02	Pan02	pancreatic cancer	15952.9	36407250	5461087500	3136.61	3335.13	78312210	11746831500	304.854	10.2889
6809-Pan02	Pan02	pancreatic cancer	16961.8	38941460	5841219000	3117.94	3896.52	91830238	13774535700	303.739	10.2652
6810-Pan02	Pan02	pancreatic cancer	16642.6	38275162	5741274300	3112.52	3663.78	86112420	12916863000	304.56	10.2197
6812-Pan02	Pan02	pancreatic cancer	15553.5	35724222	5358633300	3116.54	3199.72	72777340	10916601000	314.72	9.90259
6831-Pan02	Pan02	pancreatic cancer	17125.5	39035820	5855373000	3140.43	3275.88	82134622	12320193300	285.502	10.9997
4058-Renca	Renca	kidney cancer	15993.8	37799974	5669996100	3028.79	2747.19	68471512	10270726800	287.201	10.5459
4117-Renca	Renca	kidney cancer	18230.9	42950446	6442566900	3038.42	2969.34	80365384	12054807600	264.484	11.4881
4120-Renca	Renca	kidney cancer	16259.9	38816550	5822482500	2998.54	2720.59	70376426	10556463900	276.723	10.8359
4134-Renca	Renca	kidney cancer	15546	36964364	5544654600	3010.55	2538.37	66929966	10039494900	271.483	11.0893
4136-Renca	Renca	kidney cancer	17960.4	42909312	6436396800	2996.22	2993.48	76171616	11425742400	281.314	10.6508
4140-Renca	Renca	kidney cancer	16365.9	38479604	5771940600	3044.52	3411.23	90635742	13595361300	269.414	11.3005
4192-Renca	Renca	kidney cancer	15570.6	36475016	5471252400	3055.76	2945.18	80913450	12137017500	260.555	11.7279
4201-Renca	Renca	kidney cancer	16345.8	38327128	5749069200	3052.88	3078.82	85721674	12858251100	257.1	11.8743
4207-Renca	Renca	kidney cancer	15776.5	37039152	5555872800	3049.01	3058.54	85901134	12885170100	254.873	11.9629
5219-Renca	Renca	kidney cancer	16242.6	38783806	5817570900	2997.88	4075.73	100424812	15063721800	290.518	10.3191
3830-RM-1	RM-1	prostate cancer	15584.3	36878348	5531752200	3025	2449.93	68375750	10256362500	256.484	11.7941
3868-RM-1	RM-1	prostate cancer	16853.7	39144892	5871733800	3081.98	2370.92	66850372	10027555800	253.876	12.1397
3898-RM-1	RM-1	prostate cancer	15941.3	37410294	5611544100	3050.3	2996.12	82150256	12322538400	261.071	11.6838
3907-RM-1	RM-1	prostate cancer	16900	39753446	5963016900	3043.13	2560.38	70804896	10620734400	258.851	11.7563
3917-RM-1	RM-1	prostate cancer	17399.3	40968168	6145225200	3040.14	2653.47	75152978	11272946700	252.741	12.0287
3969-RM-1	RM-1	prostate cancer	16449.3	38644546	5796681900	3046.97	3572.49	89229328	13384399200	286.597	10.6315
3971-RM-1	RM-1	prostate cancer	15760.8	36695670	5504350500	3074.48	2281.81	69137710	10370656500	236.251	13.0136
3973-RM-1	RM-1	prostate cancer	15979.9	37447752	5617162800	3054.62	2791.04	79758240	11963736000	250.495	12.1943
3976-RM-1	RM-1	prostate cancer	17090.4	39598250	5939737500	3089.48	2765.53	76320846	11448126900	259.384	11.9108
3997-RM-1	RM-1	prostate cancer	15526.4	36166468	5424970200	3073.08	3118.49	82832392	12424858800	269.496	11.4031
11-WEHI-164	WEHI-164	fibrosarcoma	15593.6	36918628	5537794200	3023.5	3503.7	106915488	16037323200	234.582	12.8889
12-WEHI-164	WEHI-164	fibrosarcoma	17060.8	39606906	5941035900	3083.45	3120.74	85168914	12775337100	262.292	11.7558
13-WEHI-164	WEHI-164	fibrosarcoma	15517.7	36330886	5449632900	3057.46	3311.1	87166604	13074990600	271.913	11.2442
14-WEHI-164	WEHI-164	fibrosarcoma	16372.7	38608916	5791337400	3035.58	2795.93	83562454	12534368100	239.51	12.6741
16-WEHI-164	WEHI-164	fibrosarcoma	18652.3	43653164	6547974600	3058.62	2810.5	76145526	11421828900	264.209	11.5765
2-WEHI-164	WEHI-164	fibrosarcoma	16274.5	37833130	5674969500	3079.23	2274.42	67636538	10145480700	240.713	12.7922
4-WEHI-164	WEHI-164	fibrosarcoma	15658.4	37864416	5679662400	2960.23	2863.6	78592164	11788824600	260.82	11.3497
5-WEHI-164	WEHI-164	fibrosarcoma	15988.2	38495204	5774280600	2973.04	3396.78	83531894	12529784100	291.087	10.2136
7-WEHI-164	WEHI-164	fibrosarcoma	17205.3	39784064	5967609600	3095.72	2867.47	79476710	11921506500	258.266	11.9866
9-WEHI-164	WEHI-164	fibrosarcoma	16005.2	37362630	5604394500	3066.43	2862.39	71198066	10679709900	287.785	10.6553
Average for all samples			17614.5	4.1089e+07	6.16335e+09	3072.72	2863.32	8.03572e+07	1.20536e+10	254.638	12.3775

## Sheet: B
Item	Average	Standard deviation
Normalized counts ratio for all 209 tumor pairs	12.3775	2.10485
Normalized counts ratio for immune cell associated cancers (J558 myeloma)	18.2496	0.614052
Normalized counts ratio for immune cell associated cancers (EG7-OVA and EL4 lymphoma)	14.9478	1.0829
Normalized counts ratio for non immune cell driven cancers	11.5738	1.17498

## Sheet: C
Cell line	Cancer type	Cell amount	Inoculation	Mouse strain	Sex of Mouse	Mouse vendor
4T-1	Breast	3 × 10e5	right lower flank	BALB/c	Female	LC
A20	Lymphoma	5 × 10e5	right lower flank	BALB/c	Female	LC
B16BL6	Melanoma	2 × 10e5	right lower flank	C57BL/6J	Female	LC
B16F10	Melanoma	2 × 10e5	right lower flank	C57BL/6J	Female	LC
B16F10-OVA#2	Melanoma	2 × 10e5	right lower flank	C57BL/6J	Female	LC
Colon-26	Colon	5 × 10e5	right front flank	BALB/c	Female	LC
CT26	Colon	5 × 10e5	right lower flank	BALB/c	Female	LC
E.G7-OVA	Lymphoma	5 × 10e5	Right front flank	C57BL/6J	Female	LC
EL4	Lymphoma	5 × 10e5	right lower flank	C57BL/6J	Female	LC
EMT6	Breast	5 × 10e5	right lower flank	BALB/c	Female	LC
H22	Liver	1 × 10e6	right front flank	BALB/c	Female	LC
Hepa 1-6	Liver	5 × 10e6	right front flank	C57BL/6J	Female	LC
J558	Lyeloma	5 × 10e5	Right front flank	BALB/c	Female	LC
KLN205	Lung	8 × 10e5	right front flank	DBA/2	Female	VR
LL/2	Lung	3 × 10e5	right lower flank	C57BL/6J	Female	LC
MBT-2	Bladder	4 × 10e6	right front flank	C3H/HeJ	Female	VR
MC38	Colon	1 × 10e6	right lower flank	C57BL/6J	Female	LC
Pan02	Pancreatic	3 × 10e6	right front flank	C57BL/6J	Female	LC
Renca	Kidney	1 × 10e6	right lower flank	BALB/c	Female	LC
RM-1	Prostate	1 × 10e6	right lower flank	C57BL/6J	Male	LC
WEHI-164	Sarcoma	5 × 10e5	right front flank	BALB/c	Female	LC
