# Supplementary material for: An NGS-based assay for accurate detection and quantification of immune gene expression in mouse tumor models
Source: PLoS One. 2024 May 20;19(5):e0303171. doi: 10.1371/journal.pone.0303171 (PMC11104603; doi:10.1371/journal.pone.0303171)
Supplement: S4 Table — Data description of raw NGS data in FASTQ format deposited to the Sequence Read Archive (BioProject accession number PRJNA878935). (XLSX) [file pone.0303171.s006.xlsx]

## Sheet: Sheet1
Supplementary Table S4. Data availability: Data description of raw NGS data in FASTQ format deposited to the Sequence Read Archive (BioProject accession number PRJNA878935)
Sample_name	Sample_title	Organism	Sex	Tissue	Cell_line_origin	Cancer_type	Tumor_size	Replicate
mIOPanel-Sample_001	G1-8761-4T-1	Mus Musculus	female	Tumor	4T1	breast cancer	500mm3	Replicate 1
mIOPanel-Sample_002	G1-8763-4T-1	Mus Musculus	female	Tumor	4T1	breast cancer	500mm3	Replicate 2
mIOPanel-Sample_003	G1-8766-4T-1	Mus Musculus	female	Tumor	4T1	breast cancer	500mm3	Replicate 3
mIOPanel-Sample_004	G1-8767-4T-1	Mus Musculus	female	Tumor	4T1	breast cancer	500mm3	Replicate 4
mIOPanel-Sample_005	G1-8772-4T-1	Mus Musculus	female	Tumor	4T1	breast cancer	500mm3	Replicate 5
mIOPanel-Sample_006	G2-8755-4T-1	Mus Musculus	female	Tumor	4T1	breast cancer	1000mm3	Replicate 1
mIOPanel-Sample_007	G2-8756-4T-1	Mus Musculus	female	Tumor	4T1	breast cancer	1000mm3	Replicate 2
mIOPanel-Sample_008	G2-8757-4T-1	Mus Musculus	female	Tumor	4T1	breast cancer	1000mm3	Replicate 3
mIOPanel-Sample_009	G2-8759-4T-1	Mus Musculus	female	Tumor	4T1	breast cancer	1000mm3	Replicate 4
mIOPanel-Sample_010	G2-8760-4T-1	Mus Musculus	female	Tumor	4T1	breast cancer	1000mm3	Replicate 5
mIOPanel-Sample_011	3148-A20	Mus Musculus	female	Tumor	A20	lymphoma	500mm3	Replicate 1
mIOPanel-Sample_012	3188-A20	Mus Musculus	female	Tumor	A20	lymphoma	500mm3	Replicate 2
mIOPanel-Sample_013	3191-A20	Mus Musculus	female	Tumor	A20	lymphoma	500mm3	Replicate 3
mIOPanel-Sample_014	3206-A20	Mus Musculus	female	Tumor	A20	lymphoma	500mm3	Replicate 4
mIOPanel-Sample_015	5884-A20	Mus Musculus	female	Tumor	A20	lymphoma	500mm3	Replicate 5
mIOPanel-Sample_016	3115-A20	Mus Musculus	female	Tumor	A20	lymphoma	1000mm3	Replicate 1
mIOPanel-Sample_017	3118-A20	Mus Musculus	female	Tumor	A20	lymphoma	1000mm3	Replicate 2
mIOPanel-Sample_018	3189-A20	Mus Musculus	female	Tumor	A20	lymphoma	1000mm3	Replicate 3
mIOPanel-Sample_019	3202-A20	Mus Musculus	female	Tumor	A20	lymphoma	1000mm3	Replicate 4
mIOPanel-Sample_020	5879-A20	Mus Musculus	female	Tumor	A20	lymphoma	1000mm3	Replicate 5
mIOPanel-Sample_021	8434-B16BL6	Mus Musculus	female	Tumor	B16BL6	melanoma	500mm3	Replicate 1
mIOPanel-Sample_022	8435-B16BL6	Mus Musculus	female	Tumor	B16BL6	melanoma	500mm3	Replicate 2
mIOPanel-Sample_023	8437-B16BL6	Mus Musculus	female	Tumor	B16BL6	melanoma	500mm3	Replicate 3
mIOPanel-Sample_024	8438-B16BL6	Mus Musculus	female	Tumor	B16BL6	melanoma	500mm3	Replicate 4
mIOPanel-Sample_025	8439-B16BL6	Mus Musculus	female	Tumor	B16BL6	melanoma	500mm3	Replicate 5
mIOPanel-Sample_026	11-B16BL6	Mus Musculus	female	Tumor	B16BL6	melanoma	1000mm3	Replicate 1
mIOPanel-Sample_027	14-B16BL6	Mus Musculus	female	Tumor	B16BL6	melanoma	1000mm3	Replicate 2
mIOPanel-Sample_028	15-B16BL6	Mus Musculus	female	Tumor	B16BL6	melanoma	1000mm3	Replicate 3
mIOPanel-Sample_029	18-B16BL6	Mus Musculus	female	Tumor	B16BL6	melanoma	1000mm3	Replicate 4
mIOPanel-Sample_030	7-B16BL6	Mus Musculus	female	Tumor	B16BL6	melanoma	1000mm3	Replicate 5
mIOPanel-Sample_031	3222-B16F10	Mus Musculus	female	Tumor	B16F10	melanoma	500mm3	Replicate 1
mIOPanel-Sample_032	3223-B16F10	Mus Musculus	female	Tumor	B16F10	melanoma	500mm3	Replicate 2
mIOPanel-Sample_033	3224-B16F10	Mus Musculus	female	Tumor	B16F10	melanoma	500mm3	Replicate 3
mIOPanel-Sample_034	3225-B16F10	Mus Musculus	female	Tumor	B16F10	melanoma	500mm3	Replicate 4
mIOPanel-Sample_035	3279-B16F10	Mus Musculus	female	Tumor	B16F10	melanoma	500mm3	Replicate 5
mIOPanel-Sample_036	3219-B16F10	Mus Musculus	female	Tumor	B16F10	melanoma	1000mm3	Replicate 1
mIOPanel-Sample_037	3278-B16F10	Mus Musculus	female	Tumor	B16F10	melanoma	1000mm3	Replicate 2
mIOPanel-Sample_038	3281-B16F10	Mus Musculus	female	Tumor	B16F10	melanoma	1000mm3	Replicate 3
mIOPanel-Sample_039	3283-B16F10	Mus Musculus	female	Tumor	B16F10	melanoma	1000mm3	Replicate 4
mIOPanel-Sample_040	3372-B16F10	Mus Musculus	female	Tumor	B16F10	melanoma	1000mm3	Replicate 5
mIOPanel-Sample_041	14-B16F10-OVA2	Mus Musculus	female	Tumor	B16F10OVA2	melanoma	500mm3	Replicate 1
mIOPanel-Sample_042	1-B16F10-OVA2	Mus Musculus	female	Tumor	B16F10OVA2	melanoma	500mm3	Replicate 2
mIOPanel-Sample_043	2-B16F10-OVA2	Mus Musculus	female	Tumor	B16F10OVA2	melanoma	500mm3	Replicate 3
mIOPanel-Sample_044	7-B16F10-OVA2	Mus Musculus	female	Tumor	B16F10OVA2	melanoma	500mm3	Replicate 4
mIOPanel-Sample_045	9-B16F10-OVA2	Mus Musculus	female	Tumor	B16F10OVA2	melanoma	500mm3	Replicate 5
mIOPanel-Sample_046	11-B16F10-OVA2	Mus Musculus	female	Tumor	B16F10OVA2	melanoma	1000mm3	Replicate 1
mIOPanel-Sample_047	17-B16F10-OVA2	Mus Musculus	female	Tumor	B16F10OVA2	melanoma	1000mm3	Replicate 2
mIOPanel-Sample_048	20-B16F10-OVA2	Mus Musculus	female	Tumor	B16F10OVA2	melanoma	1000mm3	Replicate 3
mIOPanel-Sample_049	5-B16F10-OVA2	Mus Musculus	female	Tumor	B16F10OVA2	melanoma	1000mm3	Replicate 4
mIOPanel-Sample_050	6-B16F10-OVA2	Mus Musculus	female	Tumor	B16F10OVA2	melanoma	1000mm3	Replicate 5
mIOPanel-Sample_051	10-Colon-26	Mus Musculus	female	Tumor	Colon26	colorectal cancer	500mm3	Replicate 1
mIOPanel-Sample_052	6-Colon-26	Mus Musculus	female	Tumor	Colon26	colorectal cancer	500mm3	Replicate 2
mIOPanel-Sample_053	7-Colon-26	Mus Musculus	female	Tumor	Colon26	colorectal cancer	500mm3	Replicate 3
mIOPanel-Sample_054	8-Colon-26	Mus Musculus	female	Tumor	Colon26	colorectal cancer	500mm3	Replicate 4
mIOPanel-Sample_055	9-Colon-26	Mus Musculus	female	Tumor	Colon26	colorectal cancer	500mm3	Replicate 5
mIOPanel-Sample_056	11-Colon-26	Mus Musculus	female	Tumor	Colon26	colorectal cancer	1000mm3	Replicate 1
mIOPanel-Sample_057	14-Colon-26	Mus Musculus	female	Tumor	Colon26	colorectal cancer	1000mm3	Replicate 2
mIOPanel-Sample_058	16-Colon-26	Mus Musculus	female	Tumor	Colon26	colorectal cancer	1000mm3	Replicate 3
mIOPanel-Sample_059	17-Colon-26	Mus Musculus	female	Tumor	Colon26	colorectal cancer	1000mm3	Replicate 4
mIOPanel-Sample_060	18-Colon-26	Mus Musculus	female	Tumor	Colon26	colorectal cancer	1000mm3	Replicate 5
mIOPanel-Sample_061	2093-CT26	Mus Musculus	female	Tumor	CT26	colorectal cancer	500mm3	Replicate 1
mIOPanel-Sample_062	2116-CT26	Mus Musculus	female	Tumor	CT26	colorectal cancer	500mm3	Replicate 2
mIOPanel-Sample_063	2175-CT26	Mus Musculus	female	Tumor	CT26	colorectal cancer	500mm3	Replicate 3
mIOPanel-Sample_064	2189-CT26	Mus Musculus	female	Tumor	CT26	colorectal cancer	500mm3	Replicate 4
mIOPanel-Sample_065	2202-CT26	Mus Musculus	female	Tumor	CT26	colorectal cancer	500mm3	Replicate 5
mIOPanel-Sample_066	2061-CT26	Mus Musculus	female	Tumor	CT26	colorectal cancer	1000mm3	Replicate 1
mIOPanel-Sample_067	2135-CT26	Mus Musculus	female	Tumor	CT26	colorectal cancer	1000mm3	Replicate 2
mIOPanel-Sample_068	2191-CT26	Mus Musculus	female	Tumor	CT26	colorectal cancer	1000mm3	Replicate 3
mIOPanel-Sample_069	2196-CT26	Mus Musculus	female	Tumor	CT26	colorectal cancer	1000mm3	Replicate 4
mIOPanel-Sample_070	2199-CT26	Mus Musculus	female	Tumor	CT26	colorectal cancer	1000mm3	Replicate 5
mIOPanel-Sample_071	G1-8818-EG7-OVA	Mus Musculus	female	Tumor	EG7OVA	lymphoma	500mm3	Replicate 1
mIOPanel-Sample_072	G1-8822-EG7-OVA	Mus Musculus	female	Tumor	EG7OVA	lymphoma	500mm3	Replicate 2
mIOPanel-Sample_073	G1-8828-EG7-OVA	Mus Musculus	female	Tumor	EG7OVA	lymphoma	500mm3	Replicate 3
mIOPanel-Sample_074	G1-8830-EG7-OVA	Mus Musculus	female	Tumor	EG7OVA	lymphoma	500mm3	Replicate 4
mIOPanel-Sample_075	G1-8831-EG7-OVA	Mus Musculus	female	Tumor	EG7OVA	lymphoma	500mm3	Replicate 5
mIOPanel-Sample_076	G2-8813-EG7-OVA	Mus Musculus	female	Tumor	EG7OVA	lymphoma	1000mm3	Replicate 1
mIOPanel-Sample_077	G2-8816-EG7-OVA	Mus Musculus	female	Tumor	EG7OVA	lymphoma	1000mm3	Replicate 2
mIOPanel-Sample_078	G2-8817-EG7-OVA	Mus Musculus	female	Tumor	EG7OVA	lymphoma	1000mm3	Replicate 3
mIOPanel-Sample_079	G2-8820-EG7-OVA	Mus Musculus	female	Tumor	EG7OVA	lymphoma	1000mm3	Replicate 4
mIOPanel-Sample_080	G2-8823-EG7-OVA	Mus Musculus	female	Tumor	EG7OVA	lymphoma	1000mm3	Replicate 5
mIOPanel-Sample_081	G1-8775-EL4	Mus Musculus	female	Tumor	EL4	lymphoma	500mm3	Replicate 1
mIOPanel-Sample_082	G1-8780-EL4	Mus Musculus	female	Tumor	EL4	lymphoma	500mm3	Replicate 2
mIOPanel-Sample_083	G1-8781-EL4	Mus Musculus	female	Tumor	EL4	lymphoma	500mm3	Replicate 3
mIOPanel-Sample_084	G1-8790-EL4	Mus Musculus	female	Tumor	EL4	lymphoma	500mm3	Replicate 4
mIOPanel-Sample_085	G1-8792-EL4	Mus Musculus	female	Tumor	EL4	lymphoma	500mm3	Replicate 5
mIOPanel-Sample_086	G2-8774-EL4	Mus Musculus	female	Tumor	EL4	lymphoma	1000mm3	Replicate 1
mIOPanel-Sample_087	G2-8776-EL4	Mus Musculus	female	Tumor	EL4	lymphoma	1000mm3	Replicate 2
mIOPanel-Sample_088	G2-8782-EL4	Mus Musculus	female	Tumor	EL4	lymphoma	1000mm3	Replicate 3
mIOPanel-Sample_089	G2-8789-EL4	Mus Musculus	female	Tumor	EL4	lymphoma	1000mm3	Replicate 4
mIOPanel-Sample_090	G2-8791-EL4	Mus Musculus	female	Tumor	EL4	lymphoma	1000mm3	Replicate 5
mIOPanel-Sample_091	4834-EMT6	Mus Musculus	female	Tumor	EMT6	breast cancer	500mm3	Replicate 1
mIOPanel-Sample_092	4847-EMT6	Mus Musculus	female	Tumor	EMT6	breast cancer	500mm3	Replicate 2
mIOPanel-Sample_093	4871-EMT6	Mus Musculus	female	Tumor	EMT6	breast cancer	500mm3	Replicate 3
mIOPanel-Sample_094	4885-EMT6	Mus Musculus	female	Tumor	EMT6	breast cancer	500mm3	Replicate 4
mIOPanel-Sample_095	4890-EMT6	Mus Musculus	female	Tumor	EMT6	breast cancer	500mm3	Replicate 5
mIOPanel-Sample_096	4845-EMT-6	Mus Musculus	female	Tumor	EMT6	breast cancer	1000mm3	Replicate 1
mIOPanel-Sample_097	4852-EMT-6	Mus Musculus	female	Tumor	EMT6	breast cancer	1000mm3	Replicate 2
mIOPanel-Sample_098	4859-EMT-6	Mus Musculus	female	Tumor	EMT6	breast cancer	1000mm3	Replicate 3
mIOPanel-Sample_099	4870-EMT-6	Mus Musculus	female	Tumor	EMT6	breast cancer	1000mm3	Replicate 4
mIOPanel-Sample_100	4883-EMT-6	Mus Musculus	female	Tumor	EMT6	breast cancer	1000mm3	Replicate 5
mIOPanel-Sample_101	G1-2828-H22	Mus Musculus	female	Tumor	H22	liver cancer	500mm3	Replicate 1
mIOPanel-Sample_102	G1-2831-H22	Mus Musculus	female	Tumor	H22	liver cancer	500mm3	Replicate 2
mIOPanel-Sample_103	G1-2832-H22	Mus Musculus	female	Tumor	H22	liver cancer	500mm3	Replicate 3
mIOPanel-Sample_104	G1-2833-H22	Mus Musculus	female	Tumor	H22	liver cancer	500mm3	Replicate 4
mIOPanel-Sample_105	G1-2846-H22	Mus Musculus	female	Tumor	H22	liver cancer	500mm3	Replicate 5
mIOPanel-Sample_106	G2-2834-H22	Mus Musculus	female	Tumor	H22	liver cancer	1000mm3	Replicate 1
mIOPanel-Sample_107	G2-2837-H22	Mus Musculus	female	Tumor	H22	liver cancer	1000mm3	Replicate 2
mIOPanel-Sample_108	G2-2842-H22	Mus Musculus	female	Tumor	H22	liver cancer	1000mm3	Replicate 3
mIOPanel-Sample_109	G2-2851-H22	Mus Musculus	female	Tumor	H22	liver cancer	1000mm3	Replicate 4
mIOPanel-Sample_110	G2-2852-H22	Mus Musculus	female	Tumor	H22	liver cancer	1000mm3	Replicate 5
mIOPanel-Sample_111	G1-8738-Hepa-1-6	Mus Musculus	female	Tumor	Hepa16	liver cancer	500mm3	Replicate 1
mIOPanel-Sample_112	G1-8747-Hepa-1-6	Mus Musculus	female	Tumor	Hepa16	liver cancer	500mm3	Replicate 2
mIOPanel-Sample_113	G1-8750-Hepa-1-6	Mus Musculus	female	Tumor	Hepa16	liver cancer	500mm3	Replicate 3
mIOPanel-Sample_114	G1-8751-Hepa-1-6	Mus Musculus	female	Tumor	Hepa16	liver cancer	500mm3	Replicate 4
mIOPanel-Sample_115	G1-8754-Hepa-1-6	Mus Musculus	female	Tumor	Hepa16	liver cancer	500mm3	Replicate 5
mIOPanel-Sample_116	G2-8740-Hepa-1-6	Mus Musculus	female	Tumor	Hepa16	liver cancer	1000mm3	Replicate 1
mIOPanel-Sample_117	G2-8741-Hepa-1-6	Mus Musculus	female	Tumor	Hepa16	liver cancer	1000mm3	Replicate 2
mIOPanel-Sample_118	G2-8742-Hepa-1-6	Mus Musculus	female	Tumor	Hepa16	liver cancer	1000mm3	Replicate 3
mIOPanel-Sample_119	G2-8743-Hepa-1-6	Mus Musculus	female	Tumor	Hepa16	liver cancer	1000mm3	Replicate 4
mIOPanel-Sample_120	G2-8748-Hepa-1-6	Mus Musculus	female	Tumor	Hepa16	liver cancer	1000mm3	Replicate 5
mIOPanel-Sample_121	10-J558	Mus Musculus	female	Tumor	J558	myeloma	500mm3	Replicate 1
mIOPanel-Sample_122	11-J558	Mus Musculus	female	Tumor	J558	myeloma	500mm3	Replicate 2
mIOPanel-Sample_123	15-J558	Mus Musculus	female	Tumor	J558	myeloma	500mm3	Replicate 3
mIOPanel-Sample_124	4-J558	Mus Musculus	female	Tumor	J558	myeloma	500mm3	Replicate 4
mIOPanel-Sample_125	5-J558	Mus Musculus	female	Tumor	J558	myeloma	500mm3	Replicate 5
mIOPanel-Sample_126	12-J558	Mus Musculus	female	Tumor	J558	myeloma	1000mm3	Replicate 1
mIOPanel-Sample_127	19-J558	Mus Musculus	female	Tumor	J558	myeloma	1000mm3	Replicate 2
mIOPanel-Sample_128	1-J558	Mus Musculus	female	Tumor	J558	myeloma	1000mm3	Replicate 3
mIOPanel-Sample_129	3-J558	Mus Musculus	female	Tumor	J558	myeloma	1000mm3	Replicate 4
mIOPanel-Sample_130	8-J558	Mus Musculus	female	Tumor	J558	myeloma	1000mm3	Replicate 5
mIOPanel-Sample_131	G1-8794-KLN205	Mus Musculus	female	Tumor	KLN205	lung cancer	500mm3	Replicate 1
mIOPanel-Sample_132	G1-8798-KLN205	Mus Musculus	female	Tumor	KLN205	lung cancer	500mm3	Replicate 2
mIOPanel-Sample_133	G1-8801-KLN205	Mus Musculus	female	Tumor	KLN205	lung cancer	500mm3	Replicate 3
mIOPanel-Sample_134	G1-8805-KLN205	Mus Musculus	female	Tumor	KLN205	lung cancer	500mm3	Replicate 4
mIOPanel-Sample_135	G1-8811-KLN205	Mus Musculus	female	Tumor	KLN205	lung cancer	500mm3	Replicate 5
mIOPanel-Sample_136	G2-8796-KLN205	Mus Musculus	female	Tumor	KLN205	lung cancer	1000mm3	Replicate 1
mIOPanel-Sample_137	G2-8799-KLN205	Mus Musculus	female	Tumor	KLN205	lung cancer	1000mm3	Replicate 2
mIOPanel-Sample_138	G2-8800-KLN205	Mus Musculus	female	Tumor	KLN205	lung cancer	1000mm3	Replicate 3
mIOPanel-Sample_139	G2-8804-KLN205	Mus Musculus	female	Tumor	KLN205	lung cancer	1000mm3	Replicate 4
mIOPanel-Sample_140	G2-8808-KLN205	Mus Musculus	female	Tumor	KLN205	lung cancer	1000mm3	Replicate 5
mIOPanel-Sample_141	7145-LL2	Mus Musculus	female	Tumor	LL2	lung cancer	500mm3	Replicate 1
mIOPanel-Sample_142	7147-LL2	Mus Musculus	female	Tumor	LL2	lung cancer	500mm3	Replicate 2
mIOPanel-Sample_143	7154-LL2	Mus Musculus	female	Tumor	LL2	lung cancer	500mm3	Replicate 3
mIOPanel-Sample_144	7171-LL2	Mus Musculus	female	Tumor	LL2	lung cancer	500mm3	Replicate 4
mIOPanel-Sample_145	7178-LL2	Mus Musculus	female	Tumor	LL2	lung cancer	500mm3	Replicate 5
mIOPanel-Sample_146	7143-LL2	Mus Musculus	female	Tumor	LL2	lung cancer	1000mm3	Replicate 1
mIOPanel-Sample_147	7148-LL2	Mus Musculus	female	Tumor	LL2	lung cancer	1000mm3	Replicate 2
mIOPanel-Sample_148	7153-LL2	Mus Musculus	female	Tumor	LL2	lung cancer	1000mm3	Replicate 3
mIOPanel-Sample_149	7160-LL2	Mus Musculus	female	Tumor	LL2	lung cancer	1000mm3	Replicate 4
mIOPanel-Sample_150	7190-LL2	Mus Musculus	female	Tumor	LL2	lung cancer	1000mm3	Replicate 5
mIOPanel-Sample_151	16-MBT-2	Mus Musculus	female	Tumor	MBT2	bladder cancer	500mm3	Replicate 1
mIOPanel-Sample_152	17-MBT-2	Mus Musculus	female	Tumor	MBT2	bladder cancer	500mm3	Replicate 2
mIOPanel-Sample_153	6-MBT-2	Mus Musculus	female	Tumor	MBT2	bladder cancer	500mm3	Replicate 3
mIOPanel-Sample_154	9-MBT-2	Mus Musculus	female	Tumor	MBT2	bladder cancer	500mm3	Replicate 4
mIOPanel-Sample_155	11-MBT-2	Mus Musculus	female	Tumor	MBT2	bladder cancer	1000mm3	Replicate 1
mIOPanel-Sample_156	18-MBT-2	Mus Musculus	female	Tumor	MBT2	bladder cancer	1000mm3	Replicate 2
mIOPanel-Sample_157	19-MBT-2	Mus Musculus	female	Tumor	MBT2	bladder cancer	1000mm3	Replicate 3
mIOPanel-Sample_158	24-MBT-2	Mus Musculus	female	Tumor	MBT2	bladder cancer	1000mm3	Replicate 4
mIOPanel-Sample_159	5-MBT-2	Mus Musculus	female	Tumor	MBT2	bladder cancer	1000mm3	Replicate 5
mIOPanel-Sample_160	6936-MC38	Mus Musculus	female	Tumor	MC38	colorectal cancer	500mm3	Replicate 1
mIOPanel-Sample_161	6968-MC38	Mus Musculus	female	Tumor	MC38	colorectal cancer	500mm3	Replicate 2
mIOPanel-Sample_162	6986-MC38	Mus Musculus	female	Tumor	MC38	colorectal cancer	500mm3	Replicate 3
mIOPanel-Sample_163	6987-MC38	Mus Musculus	female	Tumor	MC38	colorectal cancer	500mm3	Replicate 4
mIOPanel-Sample_164	6990-MC38	Mus Musculus	female	Tumor	MC38	colorectal cancer	500mm3	Replicate 5
mIOPanel-Sample_165	6907-MC38	Mus Musculus	female	Tumor	MC38	colorectal cancer	1000mm3	Replicate 1
mIOPanel-Sample_166	6966-MC38	Mus Musculus	female	Tumor	MC38	colorectal cancer	1000mm3	Replicate 2
mIOPanel-Sample_167	6974-MC38	Mus Musculus	female	Tumor	MC38	colorectal cancer	1000mm3	Replicate 3
mIOPanel-Sample_168	7017-MC38	Mus Musculus	female	Tumor	MC38	colorectal cancer	1000mm3	Replicate 4
mIOPanel-Sample_169	7063-MC38	Mus Musculus	female	Tumor	MC38	colorectal cancer	1000mm3	Replicate 5
mIOPanel-Sample_170	6702-Pan02	Mus Musculus	female	Tumor	Pan02	pancreatic cancer	500mm3	Replicate 1
mIOPanel-Sample_171	6723-Pan02	Mus Musculus	female	Tumor	Pan02	pancreatic cancer	500mm3	Replicate 2
mIOPanel-Sample_172	6725-Pan02	Mus Musculus	female	Tumor	Pan02	pancreatic cancer	500mm3	Replicate 3
mIOPanel-Sample_173	6758-Pan02	Mus Musculus	female	Tumor	Pan02	pancreatic cancer	500mm3	Replicate 4
mIOPanel-Sample_174	6760-Pan02	Mus Musculus	female	Tumor	Pan02	pancreatic cancer	500mm3	Replicate 5
mIOPanel-Sample_175	6761-Pan02	Mus Musculus	female	Tumor	Pan02	pancreatic cancer	1000mm3	Replicate 1
mIOPanel-Sample_176	6809-Pan02	Mus Musculus	female	Tumor	Pan02	pancreatic cancer	1000mm3	Replicate 2
mIOPanel-Sample_177	6810-Pan02	Mus Musculus	female	Tumor	Pan02	pancreatic cancer	1000mm3	Replicate 3
mIOPanel-Sample_178	6812-Pan02	Mus Musculus	female	Tumor	Pan02	pancreatic cancer	1000mm3	Replicate 4
mIOPanel-Sample_179	6831-Pan02	Mus Musculus	female	Tumor	Pan02	pancreatic cancer	1000mm3	Replicate 5
mIOPanel-Sample_180	4117-Renca	Mus Musculus	female	Tumor	Renca	kidney cancer	500mm3	Replicate 1
mIOPanel-Sample_181	4140-Renca	Mus Musculus	female	Tumor	Renca	kidney cancer	500mm3	Replicate 2
mIOPanel-Sample_182	4192-Renca	Mus Musculus	female	Tumor	Renca	kidney cancer	500mm3	Replicate 3
mIOPanel-Sample_183	4201-Renca	Mus Musculus	female	Tumor	Renca	kidney cancer	500mm3	Replicate 4
mIOPanel-Sample_184	4207-Renca	Mus Musculus	female	Tumor	Renca	kidney cancer	500mm3	Replicate 5
mIOPanel-Sample_185	4058-Renca	Mus Musculus	female	Tumor	Renca	kidney cancer	1000mm3	Replicate 1
mIOPanel-Sample_186	4120-Renca	Mus Musculus	female	Tumor	Renca	kidney cancer	1000mm3	Replicate 2
mIOPanel-Sample_187	4134-Renca	Mus Musculus	female	Tumor	Renca	kidney cancer	1000mm3	Replicate 3
mIOPanel-Sample_188	4136-Renca	Mus Musculus	female	Tumor	Renca	kidney cancer	1000mm3	Replicate 4
mIOPanel-Sample_189	4219-Renca	Mus Musculus	female	Tumor	Renca	kidney cancer	1000mm3	Replicate 5
mIOPanel-Sample_190	3830-RM-1	Mus Musculus	male	Tumor	RM1	prostate cancer	500mm3	Replicate 1
mIOPanel-Sample_191	3898-RM-1	Mus Musculus	male	Tumor	RM1	prostate cancer	500mm3	Replicate 2
mIOPanel-Sample_192	3907-RM-1	Mus Musculus	male	Tumor	RM1	prostate cancer	500mm3	Replicate 3
mIOPanel-Sample_193	3969-RM-1	Mus Musculus	male	Tumor	RM1	prostate cancer	500mm3	Replicate 4
mIOPanel-Sample_194	3976-RM-1	Mus Musculus	male	Tumor	RM1	prostate cancer	500mm3	Replicate 5
mIOPanel-Sample_195	3868-RM-1	Mus Musculus	male	Tumor	RM1	prostate cancer	1000mm3	Replicate 1
mIOPanel-Sample_196	3917-RM-1	Mus Musculus	male	Tumor	RM1	prostate cancer	1000mm3	Replicate 2
mIOPanel-Sample_197	3971-RM-1	Mus Musculus	male	Tumor	RM1	prostate cancer	1000mm3	Replicate 3
mIOPanel-Sample_198	3973-RM-1	Mus Musculus	male	Tumor	RM1	prostate cancer	1000mm3	Replicate 4
mIOPanel-Sample_199	3997-RM-1	Mus Musculus	male	Tumor	RM1	prostate cancer	1000mm3	Replicate 5
mIOPanel-Sample_200	11-WEHI-164	Mus Musculus	female	Tumor	WEHI164	fibrosarcoma	500mm3	Replicate 1
mIOPanel-Sample_201	14-WEHI-164	Mus Musculus	female	Tumor	WEHI164	fibrosarcoma	500mm3	Replicate 2
mIOPanel-Sample_202	16-WEHI-164	Mus Musculus	female	Tumor	WEHI164	fibrosarcoma	500mm3	Replicate 3
mIOPanel-Sample_203	4-WEHI-164	Mus Musculus	female	Tumor	WEHI164	fibrosarcoma	500mm3	Replicate 4
mIOPanel-Sample_204	5-WEHI-164	Mus Musculus	female	Tumor	WEHI164	fibrosarcoma	500mm3	Replicate 5
mIOPanel-Sample_205	12-WEHI-164	Mus Musculus	female	Tumor	WEHI164	fibrosarcoma	1000mm3	Replicate 1
mIOPanel-Sample_206	13-WEHI-164	Mus Musculus	female	Tumor	WEHI164	fibrosarcoma	1000mm3	Replicate 2
mIOPanel-Sample_207	2-WEHI-164	Mus Musculus	female	Tumor	WEHI164	fibrosarcoma	1000mm3	Replicate 3
mIOPanel-Sample_208	7-WEHI-164	Mus Musculus	female	Tumor	WEHI164	fibrosarcoma	1000mm3	Replicate 4
mIOPanel-Sample_209	9-WEHI-164	Mus Musculus	female	Tumor	WEHI164	fibrosarcoma	1000mm3	Replicate 5
